# Supplementary material for: Bis[3-dimethyl­amino-1-(pyridin-2-yl)prop-2-en-1-one-κ2 N 1,O]tris­(nitrato-κ2 O,O)gadolinium(III) ethanol disolvate
Source: Acta Crystallogr Sect E Struct Rep Online. 2011 Nov 30;67(Pt 12):m1876. doi: 10.1107/S1600536811050458 (PMC3238762; doi:10.1107/S1600536811050458)
Supplement: Supplementary file 1 [file e-67-m1876-sup1.cif]

##############################################################################
#                                                                            #
# This CIF contains the data in a paper accepted for publication in          #
# Acta Crystallographica Section E. It conforms to the requirements of       #
# Notes for Authors for Acta Crystallographica Section E, and has been       #
# peer reviewed under the auspices of the IUCr Commission on Journals.       #
#                                                                            #
# Full details of the Crystallographic Information File format               #
# are given in the paper "The Crystallographic Information File (CIF):       #
# a New Standard Archive File for Crystallography" by S. R. Hall, F. H.      #
# Allen and I. D. Brown [Acta Cryst. (1991), A47, 655-685].                  #
#                                                                            #
# The current version of the core CIF dictionary is obtainable from          #
# ftp://ftp.iucr.org/pub/cif_core.dic.                                       #
#                                                                            #
# Software is freely available for graphical display of the structure(s)     #
# in this CIF. For information consult the CIF software page                 #
# http://www.iucr.org/resources/cif/software.                                #
#                                                                            #
# This file may be used for bona fide research purposes within the           #
# scientific community so long as proper attribution is given to the journal # 
# article from which it was obtained.                                        #
#                                                                            #
##############################################################################
data_I
_audit_creation_method     SHELXL-97
_chemical_name_systematic
;
Bis[3-dimethylamino-1-(pyridin-2-yl)prop-2-en-1-one-
\k^2^<i>N</i>^1^,<i>O</i>]tris(nitrato-\k^2^<i>O</i>,<i>O</i>)gadolinium(III)
ethanol disolvate
;
_chemical_name_common     ?
_chemical_formula_moiety     'C20 H24 Gd N7 O11, 2 (C2 H6 O)'
_chemical_formula_sum     'C24 H36 Gd N7 O13'
_chemical_formula_iupac     '[Gd (N O3)3 (C10 H12 N2 O)2] , 2C2 H6 O'
_chemical_formula_weight     787.85
_chemical_melting_point     ?
_symmetry_cell_setting     monoclinic
_symmetry_space_group_name_H-M     'C 2/c'
_symmetry_space_group_name_Hall     '-C 2yc'
loop_
    _symmetry_equiv_pos_as_xyz
    'x, y, z'
    '-x, y, -z+1/2'
    'x+1/2, y+1/2, z'
    '-x+1/2, y+1/2, -z+1/2'
    '-x, -y, -z'
    'x, -y, z-1/2'
    '-x+1/2, -y+1/2, -z'
    'x+1/2, -y+1/2, z-1/2'
_cell_length_a     21.322(2)
_cell_length_b     10.9876(11)
_cell_length_c     16.3844(16)
_cell_angle_alpha     90.00
_cell_angle_beta     121.020(2)
_cell_angle_gamma     90.00
_cell_volume     3289.5(6)
_cell_formula_units_Z     4
_cell_measurement_reflns_used     1903
_cell_measurement_theta_min     2.16
_cell_measurement_theta_max     25.34
_cell_measurement_temperature     293(2)
_exptl_crystal_description     block
_exptl_crystal_colour     colorless
_exptl_crystal_size_max     0.25
_exptl_crystal_size_mid     0.22
_exptl_crystal_size_min     0.18
_exptl_crystal_density_diffrn     1.591
_exptl_crystal_density_meas     ?
_exptl_crystal_density_method     'not measured'
_exptl_crystal_F_000     1588
_exptl_absorpt_coefficient_mu     2.086
_exptl_absorpt_correction_type     multi-scan
_exptl_absorpt_process_details     '(SADABS; Bruker, 2000)'
_exptl_absorpt_correction_T_min     0.6235
_exptl_absorpt_correction_T_max     0.7052
_exptl_special_details     ?
_diffrn_ambient_temperature     293(2)
_diffrn_radiation_type     MoK\a
_diffrn_radiation_wavelength     0.71073
_diffrn_radiation_source     'fine-focus sealed tube'
_diffrn_radiation_monochromator     graphite
_diffrn_measurement_device_type     'Bruker SMART CCD area-detector'
_diffrn_measurement_method     'phi and omega scans'
_diffrn_detector_area_resol_mean     ?
_diffrn_reflns_number     8248
_diffrn_reflns_av_R_equivalents     0.0533
_diffrn_reflns_av_sigmaI/netI     0.0717
_diffrn_reflns_theta_min     2.16
_diffrn_reflns_theta_max     25.34
_diffrn_reflns_theta_full     25.34
_diffrn_measured_fraction_theta_max     0.997
_diffrn_measured_fraction_theta_full     0.997
_diffrn_reflns_limit_h_min     -25
_diffrn_reflns_limit_h_max     23
_diffrn_reflns_limit_k_min     -11
_diffrn_reflns_limit_k_max     13
_diffrn_reflns_limit_l_min     -13
_diffrn_reflns_limit_l_max     19
_diffrn_standards_number     0
_diffrn_standards_interval_count     .
_diffrn_standards_interval_time     .
_diffrn_standards_decay_%     .
_refine_special_details
;
Refinement of <i>F</i>^2^ against ALL reflections. The weighted <i>R</i>-factor
<i>wR</i> and goodness of fit <i>S</i> are based on <i>F</i>^2^, conventional
<i>R</i>-factors <i>R</i> are based on <i>F</i>, with <i>F</i> set to zero for
negative <i>F</i>^2^. The threshold expression of <i>F</i>^2^ >
\s(<i>F</i>^2^) is used only for calculating <i>R</i>-factors(gt) <i>etc</i>.
and is not relevant to the choice of reflections for refinement.
<i>R</i>-factors based on <i>F</i>^2^ are statistically about twice as large
as those based on <i>F</i>, and <i>R</i>- factors based on ALL data will be
even larger.
;
_reflns_number_total     3005
_reflns_number_gt     2563
_reflns_threshold_expression     I>2\s(I)
_refine_ls_structure_factor_coef     Fsqd
_refine_ls_matrix_type     full
_refine_ls_R_factor_all     0.0607
_refine_ls_R_factor_gt     0.0489
_refine_ls_wR_factor_gt     0.0830
_refine_ls_wR_factor_ref     0.0870
_refine_ls_goodness_of_fit_ref     1.016
_refine_ls_restrained_S_all     1.007
_refine_ls_number_reflns     3005
_refine_ls_number_parameters     237
_refine_ls_number_restraints     130
_refine_ls_hydrogen_treatment     constr
_refine_ls_weighting_scheme     calc
_refine_ls_weighting_details
                 'calc w=1/[\s^2^(Fo^2^)+(0.0300P)^2^] where P=(Fo^2^+2Fc^2^)/3'
_atom_sites_solution_hydrogens     geom
_atom_sites_solution_primary     direct
_atom_sites_solution_secondary     difmap
_refine_ls_shift/su_max     0.001
_refine_ls_shift/su_mean     0.000
_refine_diff_density_max     1.279
_refine_diff_density_min     -0.640
_refine_ls_extinction_method     none
_refine_ls_extinction_coef     ?
loop_
    _atom_type_symbol
    _atom_type_description
    _atom_type_scat_dispersion_real
    _atom_type_scat_dispersion_imag
    _atom_type_scat_source
    'C' 'C' 0.0033 0.0016
                         'International Tables Vol C Tables 4.2.6.8 and 6.1.1.4'
    'H' 'H' 0.0000 0.0000
                         'International Tables Vol C Tables 4.2.6.8 and 6.1.1.4'
    'Gd' 'Gd' -0.1653 3.9035
                         'International Tables Vol C Tables 4.2.6.8 and 6.1.1.4'
    'N' 'N' 0.0061 0.0033
                         'International Tables Vol C Tables 4.2.6.8 and 6.1.1.4'
    'O' 'O' 0.0106 0.0060
                         'International Tables Vol C Tables 4.2.6.8 and 6.1.1.4'
_computing_data_collection     'SMART (Bruker, 2000)'
_computing_cell_refinement     'SMART (Bruker, 2000)'
_computing_data_reduction     'SAINT (Bruker, 2000)'
_computing_structure_solution     'SHELXS97 (Sheldrick, 2008)'
_computing_structure_refinement     'SHELXL97 (Sheldrick, 2008)'
_computing_molecular_graphics     'SHELXTL (Sheldrick, 2008)'
_computing_publication_material     'SHELXTL (Sheldrick, 2008)'
loop_
    _atom_site_type_symbol
    _atom_site_label
    _atom_site_fract_x
    _atom_site_fract_y
    _atom_site_fract_z
    _atom_site_U_iso_or_equiv
    _atom_site_adp_type
    _atom_site_calc_flag
    _atom_site_refinement_flags
    _atom_site_occupancy
    _atom_site_symmetry_multiplicity
    _atom_site_disorder_assembly
    _atom_site_disorder_group
    Gd Gd1 0.5000 0.68895(3) 0.7500 0.04053(15) Uani d S 1 4 . .
    C C1 0.3556(3) 0.6948(6) 0.5155(4) 0.0635(17) Uani d . 1 8 . .
    H H1 0.3456 0.7663 0.5369 0.076 Uiso calc R 1 8 . .
    C C2 0.3110(4) 0.6640(7) 0.4213(4) 0.072(2) Uani d . 1 8 . .
    H H2 0.2723 0.7140 0.3799 0.086 Uiso calc R 1 8 . .
    C C3 0.3250(4) 0.5580(8) 0.3900(4) 0.077(2) Uani d . 1 8 . .
    H H3 0.2963 0.5349 0.3266 0.093 Uiso calc R 1 8 . .
    C C4 0.3821(3) 0.4859(6) 0.4536(4) 0.0626(18) Uani d . 1 8 . .
    H H4 0.3916 0.4123 0.4339 0.075 Uiso calc R 1 8 . .
    C C5 0.4255(3) 0.5237(5) 0.5470(3) 0.0455(14) Uani d . 1 8 . .
    C C6 0.4913(3) 0.4574(5) 0.6206(4) 0.0478(15) Uani d . 1 8 . .
    C C7 0.5062(3) 0.3384(5) 0.6053(4) 0.0547(16) Uani d . 1 8 . .
    H H7 0.4742 0.2988 0.5486 0.066 Uiso calc R 1 8 . .
    C C8 0.5677(4) 0.2802(5) 0.6734(4) 0.0551(16) Uani d . 1 8 . .
    H H8 0.5963 0.3232 0.7296 0.066 Uiso calc R 1 8 . .
    C C9 0.5512(4) 0.0952(6) 0.5869(5) 0.088(2) Uani d . 1 8 . .
    H H9A 0.5037 0.0784 0.5774 0.132 Uiso calc R 1 8 . .
    H H9B 0.5772 0.0202 0.5962 0.132 Uiso calc R 1 8 . .
    H H9C 0.5459 0.1363 0.5319 0.132 Uiso calc R 1 8 . .
    C C10 0.6585(4) 0.1229(6) 0.7484(5) 0.088(2) Uani d . 1 8 . .
    H H10A 0.6847 0.1863 0.7937 0.131 Uiso calc R 1 8 . .
    H H10B 0.6883 0.0909 0.7252 0.131 Uiso calc R 1 8 . .
    H H10C 0.6470 0.0590 0.7785 0.131 Uiso calc R 1 8 . .
    N N1 0.4118(2) 0.6285(4) 0.5772(3) 0.0490(12) Uani d . 1 8 . .
    N N2 0.5917(3) 0.1716(4) 0.6697(4) 0.0614(14) Uani d . 1 8 . .
    N N3 0.6199(3) 0.7461(5) 0.7143(4) 0.0601(14) Uani d . 1 8 . .
    N N4 0.5000 0.9580(8) 0.7500 0.083(3) Uani d S 1 4 . .
    O O1 0.5330(2) 0.5152(3) 0.6968(2) 0.0544(11) Uani d . 1 8 . .
    O O2 0.5542(2) 0.7683(4) 0.6534(3) 0.0611(12) Uani d . 1 8 . .
    O O3 0.6327(2) 0.7032(3) 0.7932(3) 0.0579(11) Uani d . 1 8 . .
    O O4 0.6696(3) 0.7642(5) 0.6994(3) 0.0965(17) Uani d . 1 8 . .
    O O5 0.5524(2) 0.8938(4) 0.8143(3) 0.0671(12) Uani d . 1 8 . .
    O O6 0.5000 1.0655(6) 0.7500 0.098(2) Uani d S 1 4 . .
    O O7 0.7048(8) 0.4494(12) 0.8453(9) 0.156(6) Uani d PDU 0.615(16) 8 A 1
    H H7A 0.6849 0.5163 0.8315 0.234 Uiso calc PR 0.615(16) 8 A 1
    C C11 0.7467(10) 0.443(2) 0.9319(11) 0.136(6) Uani d PDU 0.615(16) 8 A 1
    H H11A 0.7208 0.3934 0.9538 0.163 Uiso calc PR 0.615(16) 8 A 1
    H H11B 0.7464 0.5250 0.9543 0.163 Uiso calc PR 0.615(16) 8 A 1
    C C12 0.8233(9) 0.4041(19) 0.9907(14) 0.130(6) Uani d PDU 0.615(16) 8 A 1
    H H12A 0.8274 0.3454 1.0366 0.195 Uiso calc PR 0.615(16) 8 A 1
    H H12B 0.8535 0.4733 1.0232 0.195 Uiso calc PR 0.615(16) 8 A 1
    H H12C 0.8390 0.3682 0.9508 0.195 Uiso calc PR 0.615(16) 8 A 1
    O O7B 0.7568(13) 0.525(2) 0.8763(16) 0.153(7) Uani d PDU 0.385(16) 8 A 2
    H H7B 0.7227 0.5721 0.8609 0.230 Uiso calc PR 0.385(16) 8 A 2
    C C11B 0.773(2) 0.475(3) 0.9530(18) 0.141(8) Uani d PDU 0.385(16) 8 A 2
    H H11C 0.7290 0.4706 0.9554 0.169 Uiso calc PR 0.385(16) 8 A 2
    H H11D 0.8060 0.5308 1.0032 0.169 Uiso calc PR 0.385(16) 8 A 2
    C C12B 0.8080(19) 0.353(2) 0.979(3) 0.133(9) Uani d PDU 0.385(16) 8 A 2
    H H12D 0.7729 0.2944 0.9740 0.200 Uiso calc PR 0.385(16) 8 A 2
    H H12E 0.8487 0.3549 1.0435 0.200 Uiso calc PR 0.385(16) 8 A 2
    H H12F 0.8249 0.3314 0.9370 0.200 Uiso calc PR 0.385(16) 8 A 2
loop_
    _atom_site_aniso_label
    _atom_site_aniso_U_11
    _atom_site_aniso_U_22
    _atom_site_aniso_U_33
    _atom_site_aniso_U_12
    _atom_site_aniso_U_13
    _atom_site_aniso_U_23
    Gd1 0.0412(3) 0.0372(2) 0.0343(2) 0.000 0.01310(17) 0.000
    C1 0.051(4) 0.072(4) 0.052(4) 0.006(4) 0.016(3) 0.004(3)
    C2 0.059(5) 0.090(6) 0.048(4) -0.007(4) 0.015(3) 0.008(4)
    C3 0.057(5) 0.120(7) 0.038(4) -0.027(5) 0.012(3) -0.005(4)
    C4 0.059(4) 0.074(5) 0.052(4) -0.019(4) 0.027(3) -0.020(3)
    C5 0.042(4) 0.052(4) 0.038(3) -0.012(3) 0.017(3) -0.003(3)
    C6 0.050(4) 0.051(4) 0.046(3) -0.008(3) 0.028(3) -0.005(3)
    C7 0.054(4) 0.049(4) 0.059(4) -0.006(3) 0.027(3) -0.015(3)
    C8 0.064(4) 0.047(4) 0.062(4) -0.010(3) 0.037(3) -0.012(3)
    C9 0.120(7) 0.053(4) 0.095(5) -0.001(4) 0.057(5) -0.018(4)
    C10 0.085(6) 0.073(5) 0.100(6) 0.021(4) 0.044(5) 0.004(4)
    N1 0.046(3) 0.046(3) 0.043(3) -0.002(2) 0.015(2) -0.001(2)
    N2 0.068(4) 0.049(3) 0.072(3) 0.002(3) 0.039(3) -0.005(3)
    N3 0.055(4) 0.067(3) 0.059(4) -0.016(3) 0.029(3) -0.018(3)
    N4 0.112(9) 0.049(6) 0.101(7) 0.000 0.065(7) 0.000
    O1 0.053(3) 0.047(2) 0.047(2) 0.0048(19) 0.014(2) -0.0065(19)
    O2 0.058(3) 0.067(3) 0.048(2) -0.004(2) 0.020(2) 0.003(2)
    O3 0.055(3) 0.065(3) 0.045(2) -0.002(2) 0.020(2) -0.002(2)
    O4 0.068(4) 0.153(5) 0.082(3) -0.023(3) 0.049(3) -0.011(3)
    O5 0.074(3) 0.049(3) 0.074(3) -0.007(2) 0.036(3) -0.009(2)
    O6 0.131(7) 0.042(4) 0.150(7) 0.000 0.093(6) 0.000
    O7 0.147(8) 0.135(8) 0.138(7) 0.024(6) 0.039(6) -0.033(6)
    C11 0.137(9) 0.136(9) 0.137(8) 0.007(7) 0.072(7) -0.005(7)
    C12 0.132(9) 0.117(9) 0.127(8) 0.005(8) 0.057(7) 0.001(8)
    O7B 0.146(10) 0.157(10) 0.164(10) 0.004(8) 0.086(7) 0.008(8)
    C11B 0.135(10) 0.140(10) 0.144(10) 0.002(8) 0.071(7) -0.011(8)
    C12B 0.129(11) 0.137(11) 0.130(10) -0.011(8) 0.064(8) 0.006(8)
_geom_special_details
;
All e.s.d.'s (except the e.s.d. in the dihedral angle between two l.s. planes)
are estimated using the full covariance matrix. The cell e.s.d.'s are taken
into account individually in the estimation of e.s.d.'s in distances, angles
and torsion angles; correlations between e.s.d.'s in cell parameters are only
used when they are defined by crystal symmetry. An approximate (isotropic)
treatment of cell e.s.d.'s is used for estimating e.s.d.'s involving l.s.
planes.
;
loop_
    _geom_bond_atom_site_label_1
    _geom_bond_atom_site_label_2
    _geom_bond_site_symmetry_2
    _geom_bond_distance
    _geom_bond_publ_flag
    Gd1 O1 . 2.352(4) ?
    Gd1 O1 2_656 2.352(4) ?
    Gd1 O5 . 2.492(4) ?
    Gd1 O5 2_656 2.492(4) ?
    Gd1 O3 . 2.543(4) ?
    Gd1 O3 2_656 2.543(4) ?
    Gd1 O2 . 2.547(4) ?
    Gd1 O2 2_656 2.547(4) ?
    Gd1 N1 . 2.551(4) ?
    Gd1 N1 2_656 2.551(4) ?
    Gd1 N3 2_656 2.968(6) ?
    C1 N1 . 1.319(7) ?
    C1 C2 . 1.374(8) ?
    C1 H1 . 0.9300 ?
    C2 C3 . 1.366(9) ?
    C2 H2 . 0.9300 ?
    C3 C4 . 1.374(8) ?
    C3 H3 . 0.9300 ?
    C4 C5 . 1.382(7) ?
    C4 H4 . 0.9300 ?
    C5 N1 . 1.344(7) ?
    C5 C6 . 1.487(7) ?
    C6 O1 . 1.268(6) ?
    C6 C7 . 1.399(7) ?
    C7 C8 . 1.365(8) ?
    C7 H7 . 0.9300 ?
    C8 N2 . 1.311(7) ?
    C8 H8 . 0.9300 ?
    C9 N2 . 1.444(7) ?
    C9 H9A . 0.9600 ?
    C9 H9B . 0.9600 ?
    C9 H9C . 0.9600 ?
    C10 N2 . 1.444(7) ?
    C10 H10A . 0.9600 ?
    C10 H10B . 0.9600 ?
    C10 H10C . 0.9600 ?
    N3 O4 . 1.220(6) ?
    N3 O2 . 1.254(6) ?
    N3 O3 . 1.267(6) ?
    N4 O6 . 1.181(9) ?
    N4 O5 2_656 1.281(5) ?
    N4 O5 . 1.281(5) ?
    O7 C11 . 1.228(9) ?
    O7 H7A . 0.8200 ?
    C11 C12 . 1.469(9) ?
    C11 H11A . 0.9700 ?
    C11 H11B . 0.9700 ?
    C12 H12A . 0.9600 ?
    C12 H12B . 0.9600 ?
    C12 H12C . 0.9600 ?
    O7B C11B . 1.242(10) ?
    O7B H7B . 0.8200 ?
    C11B C12B . 1.485(10) ?
    C11B H11C . 0.9700 ?
    C11B H11D . 0.9700 ?
    C12B H12D . 0.9600 ?
    C12B H12E . 0.9600 ?
    C12B H12F . 0.9600 ?
loop_
    _geom_angle_atom_site_label_1
    _geom_angle_atom_site_label_2
    _geom_angle_atom_site_label_3
    _geom_angle_site_symmetry_1
    _geom_angle_site_symmetry_3
    _geom_angle
    _geom_angle_publ_flag
    O1 Gd1 O1 . 2_656 71.45(19) ?
    O1 Gd1 O5 . . 137.36(14) ?
    O1 Gd1 O5 2_656 . 136.97(13) ?
    O1 Gd1 O5 . 2_656 136.97(13) ?
    O1 Gd1 O5 2_656 2_656 137.36(14) ?
    O5 Gd1 O5 . 2_656 50.8(2) ?
    O1 Gd1 O3 . . 69.56(13) ?
    O1 Gd1 O3 2_656 . 116.68(13) ?
    O5 Gd1 O3 . . 68.60(14) ?
    O5 Gd1 O3 2_656 . 104.71(14) ?
    O1 Gd1 O3 . 2_656 116.68(13) ?
    O1 Gd1 O3 2_656 2_656 69.56(13) ?
    O5 Gd1 O3 . 2_656 104.71(14) ?
    O5 Gd1 O3 2_656 2_656 68.60(14) ?
    O3 Gd1 O3 . 2_656 172.95(18) ?
    O1 Gd1 O2 . . 74.31(13) ?
    O1 Gd1 O2 2_656 . 145.72(14) ?
    O5 Gd1 O2 . . 72.87(13) ?
    O5 Gd1 O2 2_656 . 71.10(14) ?
    O3 Gd1 O2 . . 49.88(13) ?
    O3 Gd1 O2 2_656 . 127.03(13) ?
    O1 Gd1 O2 . 2_656 145.72(14) ?
    O1 Gd1 O2 2_656 2_656 74.31(13) ?
    O5 Gd1 O2 . 2_656 71.10(14) ?
    O5 Gd1 O2 2_656 2_656 72.87(13) ?
    O3 Gd1 O2 . 2_656 127.03(13) ?
    O3 Gd1 O2 2_656 2_656 49.88(13) ?
    O2 Gd1 O2 . 2_656 139.96(19) ?
    O1 Gd1 N1 . . 64.37(14) ?
    O1 Gd1 N1 2_656 . 90.57(13) ?
    O5 Gd1 N1 . . 128.14(14) ?
    O5 Gd1 N1 2_656 . 81.52(14) ?
    O3 Gd1 N1 . . 113.76(14) ?
    O3 Gd1 N1 2_656 . 68.23(14) ?
    O2 Gd1 N1 . . 73.16(14) ?
    O2 Gd1 N1 2_656 . 117.89(15) ?
    O1 Gd1 N1 . 2_656 90.57(13) ?
    O1 Gd1 N1 2_656 2_656 64.37(14) ?
    O5 Gd1 N1 . 2_656 81.52(14) ?
    O5 Gd1 N1 2_656 2_656 128.14(14) ?
    O3 Gd1 N1 . 2_656 68.23(14) ?
    O3 Gd1 N1 2_656 2_656 113.76(14) ?
    O2 Gd1 N1 . 2_656 117.89(15) ?
    O2 Gd1 N1 2_656 2_656 73.16(14) ?
    N1 Gd1 N1 . 2_656 149.8(2) ?
    O1 Gd1 N3 . 2_656 134.19(15) ?
    O1 Gd1 N3 2_656 2_656 69.29(14) ?
    O5 Gd1 N3 . 2_656 88.23(15) ?
    O5 Gd1 N3 2_656 2_656 69.43(14) ?
    O3 Gd1 N3 . 2_656 151.60(13) ?
    O3 Gd1 N3 2_656 2_656 25.09(12) ?
    O2 Gd1 N3 . 2_656 139.72(13) ?
    O2 Gd1 N3 2_656 2_656 24.81(12) ?
    N1 Gd1 N3 . 2_656 93.27(16) ?
    N1 Gd1 N3 2_656 2_656 93.04(15) ?
    N1 C1 C2 . . 123.7(6) ?
    N1 C1 H1 . . 118.2 ?
    C2 C1 H1 . . 118.2 ?
    C3 C2 C1 . . 118.2(7) ?
    C3 C2 H2 . . 120.9 ?
    C1 C2 H2 . . 120.9 ?
    C2 C3 C4 . . 119.2(6) ?
    C2 C3 H3 . . 120.4 ?
    C4 C3 H3 . . 120.4 ?
    C3 C4 C5 . . 119.4(6) ?
    C3 C4 H4 . . 120.3 ?
    C5 C4 H4 . . 120.3 ?
    N1 C5 C4 . . 121.2(5) ?
    N1 C5 C6 . . 114.4(4) ?
    C4 C5 C6 . . 124.4(6) ?
    O1 C6 C7 . . 122.4(5) ?
    O1 C6 C5 . . 116.4(5) ?
    C7 C6 C5 . . 121.3(5) ?
    C8 C7 C6 . . 120.2(5) ?
    C8 C7 H7 . . 119.9 ?
    C6 C7 H7 . . 119.9 ?
    N2 C8 C7 . . 128.4(6) ?
    N2 C8 H8 . . 115.8 ?
    C7 C8 H8 . . 115.8 ?
    N2 C9 H9A . . 109.5 ?
    N2 C9 H9B . . 109.5 ?
    H9A C9 H9B . . 109.5 ?
    N2 C9 H9C . . 109.5 ?
    H9A C9 H9C . . 109.5 ?
    H9B C9 H9C . . 109.5 ?
    N2 C10 H10A . . 109.5 ?
    N2 C10 H10B . . 109.5 ?
    H10A C10 H10B . . 109.5 ?
    N2 C10 H10C . . 109.5 ?
    H10A C10 H10C . . 109.5 ?
    H10B C10 H10C . . 109.5 ?
    C1 N1 C5 . . 118.3(5) ?
    C1 N1 Gd1 . . 124.5(4) ?
    C5 N1 Gd1 . . 117.2(3) ?
    C8 N2 C9 . . 120.9(6) ?
    C8 N2 C10 . . 121.7(5) ?
    C9 N2 C10 . . 117.4(5) ?
    O4 N3 O2 . . 122.5(6) ?
    O4 N3 O3 . . 120.8(6) ?
    O2 N3 O3 . . 116.7(5) ?
    O6 N4 O5 . 2_656 123.4(4) ?
    O6 N4 O5 . . 123.4(4) ?
    O5 N4 O5 2_656 . 113.2(8) ?
    C6 O1 Gd1 . . 125.4(4) ?
    N3 O2 Gd1 . . 96.7(3) ?
    N3 O3 Gd1 . . 96.6(3) ?
    N4 O5 Gd1 . . 98.0(4) ?
    C11 O7 H7A . . 109.5 ?
    O7 C11 C12 . . 132.5(19) ?
    O7 C11 H11A . . 104.1 ?
    C12 C11 H11A . . 104.1 ?
    O7 C11 H11B . . 104.1 ?
    C12 C11 H11B . . 104.1 ?
    H11A C11 H11B . . 105.5 ?
    C11B O7B H7B . . 109.5 ?
    O7B C11B C12B . . 122(3) ?
    O7B C11B H11C . . 106.8 ?
    C12B C11B H11C . . 106.8 ?
    O7B C11B H11D . . 106.8 ?
    C12B C11B H11D . . 106.8 ?
    H11C C11B H11D . . 106.7 ?
    C11B C12B H12D . . 109.5 ?
    C11B C12B H12E . . 109.5 ?
    H12D C12B H12E . . 109.5 ?
    C11B C12B H12F . . 109.5 ?
    H12D C12B H12F . . 109.5 ?
    H12E C12B H12F . . 109.5 ?
loop_
    _geom_hbond_atom_site_label_D
    _geom_hbond_atom_site_label_H
    _geom_hbond_atom_site_label_A
    _geom_hbond_site_symmetry_A
    _geom_hbond_distance_DH
    _geom_hbond_distance_HA
    _geom_hbond_distance_DA
    _geom_hbond_angle_DHA
    O7 H7A O3 . 0.82 2.26 3.084(12) 178.5
    O7B H7B O3 . 0.82 2.19 3.00(2) 168.2
data_global
_journal_date_recd_electronic     2011-11-07
_journal_date_accepted     2011-11-24
_journal_name_full     'Acta Crystallographica, Section E'
_journal_year     2011
_journal_volume     67
_journal_issue     12
_journal_page_first     m1876
_journal_page_last     m1876
_journal_paper_category     QM
_journal_paper_doi     10.1107/S1600536811050458
_journal_coeditor_code     BR2183
_publ_contact_author_name     'Xia LIU'
_publ_contact_author_address
;
Department of City Science,
Jiangsu City Vocation College,
Nanjing, 210003,
People's Republic of China
;
_publ_contact_author_email     liuxia1107@hotmail.com
_publ_contact_author_fax     '86 025 86496576'
_publ_contact_author_phone     '86 025 86496576'
_publ_section_title
;\
Bis[3-dimethylamino-1-(pyridin-2-yl)prop-2-en-1-one-\
\k^2^<i>N</i>^1^,<i>O</i>]tris(nitrato-\k^2^<i>O</i>,<i>O</i>)gadolinium(III)
ethanol disolvate
;
loop_
    _publ_author_name
    _publ_author_footnote
    _publ_author_address
    'Xia Liu' .
;
Department of City Science,
Jiangsu City Vocation College,
Nanjing, 210003,
People's Republic of China
;
    'Dahua Hu' .
;
Department of City Science,
Jiangsu City Vocation College,
Nanjing, 210003,
People's Republic of China
;
_publ_section_synopsis     .
