# Supplementary material for: Bis[3-dimethyl­amino-1-(pyridin-2-yl)prop-2-en-1-one-κ2 N 1,O]tris­(nitrato-κ2 O,O)gadolinium(III) ethanol disolvate
Source: Acta Crystallogr Sect E Struct Rep Online. 2011 Nov 30;67(Pt 12):m1876. doi: 10.1107/S1600536811050458 (PMC3238762; doi:10.1107/S1600536811050458)
Supplement: Supplementary file 2 [file e-67-m1876-Isup2.hkl]

# 
# h,k,l, Fc-squared, Fo-squared, sigma(Fo-squared) and status flag 
# 
data_I
_shelx_title ' 1 in C2/c' 
_shelx_refln_list_code          4 
_shelx_F_calc_maximum      471.53 
_exptl_crystal_F_000      1588.00 
_reflns_d_resolution_high  0.8304 
 
loop_ 
 _symmetry_equiv_pos_as_xyz 
 'x, y, z' 
 '-x, y, -z+1/2' 
 'x+1/2, y+1/2, z' 
 '-x+1/2, y+1/2, -z+1/2' 
 '-x, -y, -z' 
 'x, -y, z-1/2' 
 '-x+1/2, -y+1/2, -z' 
 'x+1/2, -y+1/2, z-1/2' 
 
_cell_length_a    21.3216 
_cell_length_b    10.9876 
_cell_length_c    16.3844 
_cell_angle_alpha  90.000 
_cell_angle_beta  121.020 
_cell_angle_gamma  90.000 
 
_shelx_F_squared_multiplier     1.000 
 
loop_ 
 _refln_index_h 
 _refln_index_k 
 _refln_index_l 
 _refln_F_squared_calc 
 _refln_F_squared_meas 
 _refln_F_squared_sigma 
 _refln_observed_status 
   2   0   0   165498.59   159126.33   1198.66 o 
   4   0   0    31771.25    32443.57    715.41 o 
   6   0   0    73202.14    70680.96   1551.92 o 
   8   0   0    19124.85    18712.29    920.96 o 
  10   0   0    17028.01    15351.92    938.48 o 
  12   0   0    21546.68    21610.60   1236.44 o 
  14   0   0    11403.15    10785.38    997.44 o 
  16   0   0    11838.61    13774.50   1198.20 o 
  18   0   0     4946.08     4811.91    925.74 o 
  20   0   0     2201.05     2646.55    680.36 o 
  22   0   0     2139.27     2934.95    678.77 o 
   1   1   0    30227.24    33113.40    428.70 o 
   3   1   0     2388.48     2937.18    145.22 o 
   5   1   0     4955.13     4725.31    230.25 o 
   7   1   0     5724.55     5688.55    291.80 o 
   9   1   0    11619.04    11205.64    456.21 o 
  11   1   0     5561.23     5835.22    445.32 o 
  13   1   0     1080.16     1029.78    277.47 o 
  15   1   0     1614.15     1378.87    348.47 o 
  17   1   0      507.47      638.71    263.72 o 
  19   1   0       19.00     -144.61    153.13 o 
  21   1   0      109.28      329.25    184.02 o 
   0   2   0    20826.41    22609.47    382.07 o 
   2   2   0    17912.47    18758.11    291.04 o 
   4   2   0     3233.76     3186.55    248.21 o 
   6   2   0    18408.37    18543.93    487.09 o 
   8   2   0     9135.47     9130.67    396.65 o 
  10   2   0     5096.64     4483.63    332.00 o 
  12   2   0     5519.68     5155.67    417.55 o 
  14   2   0     6932.56     6211.16    550.13 o 
  16   2   0     4854.08     4469.42    581.88 o 
  18   2   0     2390.28     2127.02    445.74 o 
  20   2   0     1733.66     2222.35    445.57 o 
   1   3   0    16066.74    16866.72    292.86 o 
   3   3   0    29430.87    29172.00    795.27 o 
   5   3   0    31676.66    32378.59    465.74 o 
   7   3   0    43209.72    44292.43    828.52 o 
   9   3   0    33564.02    33107.47    805.75 o 
  11   3   0    14183.96    13866.17    583.80 o 
  13   3   0    13003.44    12134.42    597.56 o 
  15   3   0    11392.33    11105.93    734.17 o 
  17   3   0     3557.79     3151.73    528.32 o 
  19   3   0     1910.43     2059.32    426.85 o 
  21   3   0     2648.83     2545.21    455.27 o 
   0   4   0    10502.22    10582.72    368.62 o 
   2   4   0      381.78      472.93     87.95 o 
   4   4   0        0.87       40.53     75.48 o 
   6   4   0       20.00       16.70     73.81 o 
   8   4   0     2124.30     2274.30    267.43 o 
  10   4   0      483.88      610.43    181.82 o 
  12   4   0      705.15      477.13    170.84 o 
  14   4   0        0.21       19.86    156.28 o 
  16   4   0      291.57      398.34    356.91 o 
  18   4   0       55.59      359.16    212.11 o 
  20   4   0      215.12      443.78    201.40 o 
   1   5   0    91167.38   100803.90    922.66 o 
   3   5   0    27751.97    28585.95    503.91 o 
   5   5   0    26475.57    27184.74    685.75 o 
   7   5   0    29163.15    27458.59    845.28 o 
   9   5   0     8805.26     9158.06    478.25 o 
  11   5   0     2565.47     2391.03    323.33 o 
  13   5   0     5719.55     5216.49    467.55 o 
  15   5   0     8231.04     7926.12    815.14 o 
  17   5   0     3417.12     4092.06    654.07 o 
  19   5   0     1410.09     1522.50    347.49 o 
   0   6   0     9915.00    10456.53    450.61 o 
   2   6   0     9856.00     9884.22    314.23 o 
   4   6   0     8991.18     8703.77    316.15 o 
   6   6   0     7398.56     7231.59    315.93 o 
   8   6   0    11199.37    11453.39    521.18 o 
  10   6   0     9540.62     8573.55    492.21 o 
  12   6   0     4695.59     5255.09    491.66 o 
  14   6   0     2836.22     2967.95    412.36 o 
  16   6   0      815.23      800.50    236.35 o 
  18   6   0      291.66      590.61    188.33 o 
   1   7   0      370.84      414.53    109.83 o 
   3   7   0       24.20      129.99     86.96 o 
   5   7   0     1453.17     1513.90    186.74 o 
   7   7   0     3145.74     3599.34    272.40 o 
   9   7   0     1771.60     1698.92    236.51 o 
  11   7   0      782.73      722.89    220.04 o 
  13   7   0     1477.25     1264.91    288.53 o 
  15   7   0     1235.05     1585.27    309.36 o 
  17   7   0      472.54      822.19    235.48 o 
   0   8   0     9426.66     7888.67    763.21 o 
   2   8   0     9406.46     9287.49    588.32 o 
   4   8   0    15331.64    14662.03   1054.80 o 
   6   8   0    16542.66    15647.59    603.51 o 
   8   8   0    13066.49    12852.93    585.77 o 
  10   8   0     9103.54     8818.16    437.13 o 
  12   8   0     6214.46     6122.02    522.46 o 
  14   8   0     4641.09     4853.15    642.37 o 
  16   8   0     2517.18     3319.66    519.16 o 
   1   9   0      810.26      932.41    270.67 o 
   3   9   0      880.04      892.09    271.78 o 
   5   9   0     3312.16     3309.44    486.39 o 
   7   9   0      701.25      864.63    288.12 o 
   9   9   0       27.88       15.54    180.26 o 
  11   9   0      358.43      441.39    254.62 o 
  13   9   0      273.38      487.20    223.00 o 
  15   9   0      208.97      288.50    171.29 o 
   0  10   0     4295.50     4531.49    782.33 o 
   2  10   0     4033.36     4026.55    540.38 o 
   4  10   0     2074.43     2024.26    413.44 o 
   6  10   0     2052.91     1654.37    388.25 o 
   8  10   0     1632.49     1803.74    409.41 o 
  10  10   0      307.01      580.99    248.09 o 
  12  10   0      406.42      792.41    264.02 o 
  14  10   0     1105.08     1474.75    297.30 o 
   1  11   0     2534.84     2416.65    471.67 o 
   3  11   0     3026.61     3592.13    540.66 o 
   5  11   0     4432.89     4607.81    854.04 o 
   7  11   0     4045.53     4553.99    770.38 o 
   9  11   0     1926.41     2410.50    439.82 o 
  11  11   0     1026.24     1536.04    311.18 o 
   0  12   0       81.41      715.41    342.57 o 
   2  12   0       29.58      291.22    182.60 o 
   4  12   0        9.13      279.68    170.62 o 
   6  12   0       31.37      367.25    178.28 o 
   8  12   0       24.42      188.02    194.39 o 
   1  13   0     1912.43     2423.46    381.44 o 
   3  13   0     1670.16     2651.11    406.35 o 
 -21   1   1     1306.93     1881.26    411.23 o 
 -19   1   1     1931.35     1954.34    419.68 o 
 -17   1   1     9360.97     8900.45    905.02 o 
 -15   1   1    12372.38    11674.31   1548.74 o 
 -13   1   1     6039.62     6331.21    509.41 o 
 -11   1   1     2963.02     2434.28    337.03 o 
  -9   1   1    11640.18    10728.76    751.26 o 
  -7   1   1    40616.47    41870.28    882.73 o 
  -5   1   1    17336.28    16638.26    386.52 o 
  -3   1   1    61579.32    67287.52    787.26 o 
  -1   1   1   108646.20   124877.05    948.26 o 
   1   1   1    45717.51    51354.75    701.03 o 
   3   1   1     4383.06     4552.52    169.78 o 
   5   1   1    16481.40    17030.23    444.99 o 
   7   1   1    45747.79    46641.84   1096.18 o 
   9   1   1    17019.22    16585.74    569.48 o 
  11   1   1     5333.68     5077.93    390.03 o 
  13   1   1     5127.64     5080.96    537.52 o 
  15   1   1     4389.72     4270.18    558.16 o 
  17   1   1     3892.91     4127.92    605.44 o 
  19   1   1     3279.77     3421.93    578.26 o 
  21   1   1     1553.44     1668.95    416.64 o 
 -22   2   1      794.88      944.44    270.92 o 
 -20   2   1      581.08      580.73    214.06 o 
 -18   2   1     1289.55     1111.36    343.36 o 
 -16   2   1     2415.38     2012.87    417.47 o 
 -14   2   1     7037.78     6897.88    559.70 o 
 -12   2   1    10835.54     9714.40    594.81 o 
 -10   2   1     4705.52     4653.75    319.42 o 
  -8   2   1    27044.11    25823.24    633.11 o 
  -6   2   1     8847.58     8571.93    320.09 o 
  -4   2   1     4046.10     4489.48    159.42 o 
  -2   2   1    55604.10    60436.25    609.99 o 
   0   2   1    29678.94    30382.22    441.59 o 
   2   2   1     3593.30     3778.84    161.83 o 
   4   2   1    16095.27    15479.34    401.77 o 
   6   2   1    14977.93    14148.36    443.80 o 
   8   2   1    22995.60    23339.43    652.92 o 
  10   2   1    16054.51    14227.83    697.86 o 
  12   2   1     5861.84     5112.52    408.19 o 
  14   2   1     3271.05     3506.86    416.59 o 
  16   2   1      517.70      397.10    230.00 o 
  18   2   1      556.81      627.72    273.22 o 
  20   2   1     1277.61     1852.70    420.88 o 
 -21   3   1      413.77      505.90    195.42 o 
 -19   3   1      594.01      580.20    229.44 o 
 -17   3   1     2882.34     2655.93    476.96 o 
 -15   3   1     2706.30     2135.09    597.51 o 
 -13   3   1     1495.82     1395.62    320.46 o 
 -11   3   1     5462.49     5417.73    379.72 o 
  -9   3   1     8745.14     8751.98    286.35 o 
  -7   3   1    14507.29    15200.95    390.05 o 
  -5   3   1     5070.68     4899.78    194.80 o 
  -3   3   1    13761.52    15504.94    415.22 o 
  -1   3   1    31242.79    35316.88    671.94 o 
   1   3   1    25455.19    25849.13    543.20 o 
   3   3   1     1788.24     2001.40    179.27 o 
   5   3   1    29180.88    31427.78    645.90 o 
   7   3   1    26648.27    27683.75    678.12 o 
   9   3   1     1290.14     1186.28    223.84 o 
  11   3   1      794.04      830.12    215.18 o 
  13   3   1     1370.88     1165.23    261.50 o 
  15   3   1      742.57      637.48    319.57 o 
  17   3   1     1251.88     1471.48    351.26 o 
  19   3   1      549.22      763.16    255.57 o 
 -20   4   1     2311.18     2572.34    490.50 o 
 -18   4   1     2980.96     3144.25    534.76 o 
 -16   4   1     6811.36     7009.56    694.82 o 
 -14   4   1     6648.01     6288.67    582.46 o 
 -12   4   1     9561.32     9245.92    504.44 o 
 -10   4   1    30294.95    29967.63    795.11 o 
  -8   4   1    41541.19    43486.58    646.95 o 
  -6   4   1    36187.69    37630.33    588.27 o 
  -4   4   1    19304.46    19929.73    360.53 o 
  -2   4   1    42279.24    43549.61    667.28 o 
   0   4   1    45677.13    47678.20    857.50 o 
   2   4   1     9208.26     8926.14    257.62 o 
   4   4   1    16612.42    16247.56    472.97 o 
   6   4   1    20499.98    19893.67    776.44 o 
   8   4   1    19779.05    18370.99    602.88 o 
  10   4   1    11442.70    12212.57    553.69 o 
  12   4   1    10646.50    10073.14    543.65 o 
  14   4   1     9445.33     9044.41    559.04 o 
  16   4   1     4018.99     4928.57    521.87 o 
  18   4   1     2492.35     2764.92    502.75 o 
  20   4   1     1460.27     1864.08    407.08 o 
 -21   5   1      380.59      485.79    205.68 o 
 -19   5   1      169.10      382.79    215.92 o 
 -17   5   1      230.60      413.33    228.84 o 
 -15   5   1     1168.48     1104.62    271.74 o 
 -13   5   1     3244.84     2779.23    359.28 o 
 -11   5   1     3898.21     3951.83    379.01 o 
  -9   5   1     3091.03     2711.00    305.07 o 
  -7   5   1      852.72     1236.44    171.06 o 
  -5   5   1     9137.13     9029.56    283.14 o 
  -3   5   1    12441.97    12637.73    489.39 o 
  -1   5   1     1813.90     2008.85    149.86 o 
   1   5   1     1060.05     1161.79    126.84 o 
   3   5   1     2358.02     2594.26    179.63 o 
   5   5   1     2736.83     2917.37    265.60 o 
   7   5   1     1141.78     1119.92    211.01 o 
   9   5   1     1905.83     1729.55    279.85 o 
  11   5   1      506.25      604.51    209.37 o 
  13   5   1     1139.84     1465.69    285.88 o 
  15   5   1      882.84      947.85    270.67 o 
  17   5   1      227.26      347.33    196.00 o 
  19   5   1      257.59      438.56    208.66 o 
 -20   6   1      736.64     1985.31    536.96 o 
 -18   6   1      903.96     1139.23    293.22 o 
 -16   6   1     2544.67     2463.62    477.25 o 
 -14   6   1     1580.98     1523.82    299.17 o 
 -12   6   1       66.28      230.67    153.90 o 
 -10   6   1     3408.56     3583.18    364.98 o 
  -8   6   1    18369.80    17991.11    521.29 o 
  -6   6   1     9734.19     9817.69    319.60 o 
  -4   6   1    10194.48     9975.87    327.98 o 
  -2   6   1    19538.66    19819.76    578.40 o 
   0   6   1     9299.14     8895.50    291.69 o 
   2   6   1    10198.27     9949.47    320.70 o 
   4   6   1     7015.97     7057.28    291.64 o 
   6   6   1     6700.97     6166.32    365.05 o 
   8   6   1     7404.09     7340.53    479.97 o 
  10   6   1     5547.31     5453.71    452.43 o 
  12   6   1     3932.31     3679.20    417.63 o 
  14   6   1     3395.99     2952.16    418.20 o 
  16   6   1     2020.85     2295.72    371.16 o 
  18   6   1      529.15     1207.40    264.64 o 
 -19   7   1      912.05     1717.37    350.27 o 
 -17   7   1     1559.10     2062.62    408.07 o 
 -15   7   1     3320.36     3529.57    445.49 o 
 -13   7   1     4837.00     5118.41    485.26 o 
 -11   7   1     2832.72     3124.10    322.12 o 
  -9   7   1     5755.32     5565.40    332.72 o 
  -7   7   1    14475.28    14303.81    468.36 o 
  -5   7   1     8285.21     8461.38    339.42 o 
  -3   7   1    13428.24    13181.12    391.25 o 
  -1   7   1     9418.88     9025.31    321.43 o 
   1   7   1     4409.45     4218.74    240.00 o 
   3   7   1    13458.82    12854.19    508.26 o 
   5   7   1    17840.29    17796.23    956.98 o 
   7   7   1    12396.37    12370.25    607.84 o 
   9   7   1     7693.31     7636.70    466.31 o 
  11   7   1     4855.14     4603.86    456.33 o 
  13   7   1     4230.86     4767.40    494.18 o 
  15   7   1     2156.69     2166.59    355.41 o 
  17   7   1      680.36     1034.41    222.19 o 
 -18   8   1        0.33      451.46    161.96 o 
 -16   8   1       76.04      490.90    218.43 o 
 -14   8   1      201.66      459.96    181.13 o 
 -12   8   1       94.71      111.43    151.15 o 
 -10   8   1     1253.79     1370.06    261.18 o 
  -8   8   1     2260.33     2227.12    303.01 o 
  -6   8   1     1062.83     1253.49    231.68 o 
  -4   8   1      127.14      179.35    121.27 o 
  -2   8   1       53.07      113.52    113.48 o 
   0   8   1       47.06       36.24    120.35 o 
   2   8   1      152.37      180.45    123.76 o 
   4   8   1      147.31      304.82    144.81 o 
   6   8   1     2605.01     2542.65    318.48 o 
   8   8   1     1466.34     1325.73    264.11 o 
  10   8   1      130.58      172.77    169.64 o 
  12   8   1       38.87       90.61    162.61 o 
  14   8   1      199.93      483.31    179.16 o 
  16   8   1      150.84      624.21    178.09 o 
 -15   9   1     1814.34     2337.07    419.96 o 
 -13   9   1     2893.91     3207.77    525.23 o 
 -11   9   1     4727.29     6188.23    682.60 o 
  -9   9   1     8047.60     7840.02    673.53 o 
  -7   9   1     9795.66     9083.47    666.35 o 
  -5   9   1     7601.05     8029.84    615.59 o 
  -3   9   1     6347.45     6936.08    565.00 o 
  -1   9   1     5899.90     6140.60    530.02 o 
   1   9   1     3932.99     4032.14    496.95 o 
   3   9   1     4963.37     5212.48    546.67 o 
   5   9   1     8344.41     8243.95    621.65 o 
   7   9   1     6255.65     6482.64    660.22 o 
   9   9   1     2421.80     2535.53    472.02 o 
  11   9   1     2303.00     2978.98    511.93 o 
  13   9   1     3890.90     4257.11    578.52 o 
  15   9   1     2629.82     2848.62    434.93 o 
 -14  10   1      896.24     1419.45    459.68 o 
 -12  10   1     2077.85     2501.21    439.38 o 
 -10  10   1     2884.01     3678.97    558.55 o 
  -8  10   1     2562.19     2505.53    480.52 o 
  -6  10   1     1305.20     1417.41    367.74 o 
  -4  10   1     1373.94     1588.77    367.28 o 
  -2  10   1     2803.79     3046.31    480.48 o 
   0  10   1     3311.91     3074.65    502.70 o 
   2  10   1     5205.14     5376.10    590.37 o 
   4  10   1     4855.34     4318.54    561.03 o 
   6  10   1     1343.25     1130.95    771.98 o 
   8  10   1      468.60      655.51    276.17 o 
  10  10   1      521.52      636.75    232.49 o 
  12  10   1      733.27      919.27    233.74 o 
 -11  11   1      199.21      306.78    187.79 o 
  -9  11   1      629.21      533.23    210.32 o 
  -7  11   1      724.27      967.03    365.67 o 
  -5  11   1     1561.86     1831.00    394.33 o 
  -3  11   1     2729.92     3531.22    541.02 o 
  -1  11   1     3147.93     2717.64    486.47 o 
   1  11   1     2236.12     2610.71    469.33 o 
   3  11   1     1051.58     1117.04    548.11 o 
   5  11   1      874.59      712.41    281.95 o 
   7  11   1      931.03     1363.84    316.92 o 
   9  11   1      831.43      757.04    237.07 o 
  11  11   1     1065.95     1299.23    277.05 o 
  -8  12   1     1708.98     2001.93    368.17 o 
  -6  12   1     1730.12     2419.09    403.21 o 
  -4  12   1     1878.65     2347.48    417.96 o 
  -2  12   1     2922.82     3610.20    535.58 o 
   0  12   1     4261.39     4738.67    615.29 o 
   2  12   1     3944.72     5024.64    634.12 o 
   4  12   1     3350.69     3710.28    546.15 o 
   6  12   1     2636.38     3554.89    526.08 o 
   8  12   1     1798.85     3269.73    480.69 o 
  -3  13   1      290.22      648.49    301.14 o 
  -1  13   1      300.56      935.70    242.70 o 
   1  13   1      349.89      885.75    207.79 o 
   3  13   1      297.02      535.71    155.78 o 
 -22   0   2     1976.23     2799.51    688.33 o 
 -20   0   2     2315.06     2245.03    654.87 o 
 -18   0   2     6493.95     7232.21   1045.24 o 
 -16   0   2    16273.98    14810.18   1169.52 o 
 -14   0   2    12361.33    11491.23    946.45 o 
 -12   0   2     6918.26     6099.34    642.12 o 
 -10   0   2    24397.56    21957.94   1030.90 o 
  -8   0   2    26574.33    24104.19    932.11 o 
  -6   0   2    42895.20    44916.51   1102.60 o 
  -4   0   2    40772.39    45937.85    885.90 o 
   0   0   2   121775.28   133429.19    840.66 o 
   2   0   2   222337.73   239750.33   1690.97 o 
   4   0   2    44563.60    44520.61    648.36 o 
   6   0   2    85137.77    90861.16   1515.27 o 
   8   0   2    40073.21    38723.54   1259.54 o 
  10   0   2     7681.84     7701.01    582.37 o 
  12   0   2    11069.34    11016.42    967.16 o 
  14   0   2     4731.91     4494.84    785.52 o 
  16   0   2     2169.64     2370.90    651.68 o 
  18   0   2     5045.10     4394.46    887.50 o 
  20   0   2     2108.17     2265.74    677.17 o 
 -23   1   2      277.03      703.98    238.18 o 
 -21   1   2      443.69      702.05    235.15 o 
 -19   1   2      175.09      133.01    230.59 o 
 -17   1   2      872.30     1074.34    320.10 o 
 -15   1   2     2717.89     2815.72    438.26 o 
 -13   1   2      206.01      168.30    144.65 o 
 -11   1   2       97.52      310.54    164.20 o 
  -9   1   2      638.67      861.27    199.38 o 
  -7   1   2     1159.03     1372.00    194.15 o 
  -5   1   2    44585.46    47442.16    732.10 o 
  -3   1   2     5476.98     5669.48    159.69 o 
  -1   1   2     1423.27     1416.38     87.20 o 
   1   1   2     4597.18     4520.51    129.92 o 
   3   1   2     9267.02     9078.10    185.79 o 
   5   1   2     4137.37     4098.71    209.61 o 
   7   1   2    12621.59    11606.95    386.51 o 
   9   1   2     4422.77     4461.08    533.97 o 
  11   1   2     1101.09     1394.50    255.34 o 
  13   1   2      208.99      195.69    158.03 o 
  15   1   2       11.02       28.74    168.37 o 
  17   1   2      111.37      167.25    180.17 o 
  19   1   2      348.74      472.98    249.37 o 
 -22   2   2      262.22      549.79    192.62 o 
 -20   2   2      112.46      234.76    219.94 o 
 -18   2   2     2907.95     2563.89    477.08 o 
 -16   2   2     6810.19     6384.53    591.29 o 
 -14   2   2     5712.46     5089.56    533.88 o 
 -12   2   2    11688.45    10989.22   1150.40 o 
 -10   2   2    22782.29    21531.90    746.41 o 
  -8   2   2    23109.03    22813.37    691.07 o 
  -6   2   2      596.29      643.68    145.01 o 
  -4   2   2     3976.97     4565.63    167.81 o 
  -2   2   2     2312.19     2178.85    112.47 o 
   0   2   2    80444.66    90311.85   1739.80 o 
   2   2   2    26857.38    25723.38    456.74 o 
   4   2   2     3665.09     3493.83    239.64 o 
   6   2   2    12089.48    10357.72    403.24 o 
   8   2   2     7455.77     6683.57    372.08 o 
  10   2   2     3208.15     3280.80    345.99 o 
  12   2   2     4995.51     4684.88    427.09 o 
  14   2   2     3837.04     3555.76    417.99 o 
  16   2   2     5671.22     6360.49    900.24 o 
  18   2   2     3143.29     3562.87    576.11 o 
  20   2   2      817.00     1032.78    348.68 o 
 -21   3   2      432.48      636.75    233.43 o 
 -19   3   2     1196.83     1541.35    381.17 o 
 -17   3   2     4584.25     4353.68    634.95 o 
 -15   3   2    13066.54    12046.26    727.05 o 
 -13   3   2    12215.42    11179.87    664.43 o 
 -11   3   2    16109.92    16423.32    718.10 o 
  -9   3   2    34989.04    35847.66    594.38 o 
  -7   3   2    25731.45    25521.30    460.65 o 
  -5   3   2     7375.16     7237.02    209.75 o 
  -3   3   2    89381.56    96500.83    933.98 o 
  -1   3   2    29070.61    31129.98    461.19 o 
   1   3   2    23865.83    22269.82    416.93 o 
   3   3   2     7760.30     7644.44    273.86 o 
   5   3   2    24208.16    22727.54    574.72 o 
   7   3   2    28875.08    29043.58    722.29 o 
   9   3   2    17900.88    18301.66    640.86 o 
  11   3   2     8838.12     7656.08    460.86 o 
  13   3   2     6246.49     6140.66    498.15 o 
  15   3   2     7899.97     7520.49    565.34 o 
  17   3   2     6954.58     6675.93    727.62 o 
  19   3   2     2248.24     2043.29    450.02 o 
 -22   4   2      113.51      289.56    152.64 o 
 -20   4   2       15.19       38.38    121.77 o 
 -18   4   2       17.44       11.15    301.14 o 
 -16   4   2      678.84      775.25    282.85 o 
 -14   4   2       20.24       77.06    160.82 o 
 -12   4   2       74.97       16.18    162.52 o 
 -10   4   2      691.45     1168.65    156.45 o 
  -8   4   2       58.85      211.64     89.57 o 
  -6   4   2       83.62       74.84     61.59 o 
  -4   4   2     2672.04     2610.61    142.66 o 
  -2   4   2     1594.76     1829.00    117.21 o 
   0   4   2     6731.47     6487.06    234.28 o 
   2   4   2     8739.13     9172.38    436.04 o 
   4   4   2     5094.47     5518.10    299.46 o 
   6   4   2     2273.39     2305.78    251.58 o 
   8   4   2      135.81      163.81    130.49 o 
  10   4   2      143.33      140.34    148.83 o 
  12   4   2      194.07      180.89    159.86 o 
  14   4   2      244.79      243.63    174.37 o 
  16   4   2      130.53      155.79    135.45 o 
  18   4   2       43.32      238.53    190.91 o 
 -21   5   2     1644.20     2244.83    403.91 o 
 -19   5   2     2057.65     2066.24    422.62 o 
 -17   5   2     3057.22     3072.94    519.26 o 
 -15   5   2     4829.85     5347.95    620.61 o 
 -13   5   2     5376.76     5489.62    471.20 o 
 -11   5   2     4487.05     4492.15    466.70 o 
  -9   5   2    16117.19    16093.42    449.53 o 
  -7   5   2    18061.12    18288.06    413.13 o 
  -5   5   2    21360.29    21958.78    619.42 o 
  -3   5   2    35241.52    36899.29    687.74 o 
  -1   5   2    41496.02    41523.12   1167.72 o 
   1   5   2    29607.18    30595.73    866.65 o 
   3   5   2    26270.29    25461.04    673.96 o 
   5   5   2    21415.77    20101.61    598.58 o 
   7   5   2    16928.69    17659.46    761.34 o 
   9   5   2    10141.61     8963.61    478.82 o 
  11   5   2     7382.23     7258.39    475.82 o 
  13   5   2     5947.93     6032.79    606.23 o 
  15   5   2     3734.58     4289.44    622.68 o 
  17   5   2     2151.06     2586.39    398.79 o 
 -20   6   2     1144.17     1440.48    337.32 o 
 -18   6   2     1016.63     1184.30    615.83 o 
 -16   6   2      362.03      465.20    257.33 o 
 -14   6   2     1006.23     1109.19    265.94 o 
 -12   6   2     1807.38     1427.96    281.97 o 
 -10   6   2     2883.27     3540.61    298.73 o 
  -8   6   2     7331.10     6306.42    280.32 o 
  -6   6   2     5962.86     5959.41    255.35 o 
  -4   6   2    14768.67    14306.13    359.72 o 
  -2   6   2    10313.20     9769.74    278.86 o 
   0   6   2     2328.80     2634.91    181.67 o 
   2   6   2     7900.08     7365.32    279.62 o 
   4   6   2    10962.45    11469.91    420.69 o 
   6   6   2     6354.55     5795.93    371.40 o 
   8   6   2     4422.91     4430.49    396.94 o 
  10   6   2     5790.70     5310.27    463.82 o 
  12   6   2     4983.59     5047.32    486.67 o 
  14   6   2     1835.36     2033.48    355.56 o 
  16   6   2      646.53      778.39    223.62 o 
  18   6   2      356.49      643.08    187.73 o 
 -19   7   2      201.39      592.09    194.76 o 
 -17   7   2      727.05      902.43    293.03 o 
 -15   7   2      990.56     1021.34    454.10 o 
 -13   7   2      940.02      772.34    200.83 o 
 -11   7   2     3361.13     3486.93    319.65 o 
  -9   7   2     5971.19     5751.60    342.80 o 
  -7   7   2     3661.23     3493.15    247.58 o 
  -5   7   2      199.10      220.71    121.76 o 
  -3   7   2      536.95      452.85    132.18 o 
  -1   7   2     4899.75     4759.90    320.00 o 
   1   7   2     2972.18     3172.14    325.93 o 
   3   7   2      564.05      559.84    167.29 o 
   5   7   2      406.81      457.66    172.56 o 
   7   7   2      420.05      417.66    175.77 o 
   9   7   2      303.25      358.33    182.21 o 
  11   7   2      674.24      578.93    223.79 o 
  13   7   2     1539.98     1897.53    383.03 o 
  15   7   2     1501.49     1780.92    313.74 o 
  17   7   2      598.56      849.57    197.73 o 
 -18   8   2     1798.67     2287.25    405.12 o 
 -16   8   2     2877.55     3343.09    423.14 o 
 -14   8   2     3678.87     3449.13    418.67 o 
 -12   8   2     5987.02     6597.94    496.36 o 
 -10   8   2    16199.76    15083.12    647.46 o 
  -8   8   2    14706.01    14366.46    713.36 o 
  -6   8   2     7742.35     8030.75    444.57 o 
  -4   8   2    10307.61    10514.48    483.07 o 
  -2   8   2    14362.07    14370.19    550.32 o 
   0   8   2    11030.54    11213.68    533.59 o 
   2   8   2    13627.88    12747.00    535.12 o 
   4   8   2    12148.78    11641.20    567.51 o 
   6   8   2     7148.93     7336.12    446.44 o 
   8   8   2     5763.47     5547.23    459.22 o 
  10   8   2     4925.54     5141.18    474.58 o 
  12   8   2     5003.56     5429.39    518.82 o 
  14   8   2     4299.41     4752.66    505.49 o 
  16   8   2     2134.61     2740.04    376.77 o 
 -17   9   2      209.62      473.22    153.23 o 
 -15   9   2      246.65      480.33    201.11 o 
 -13   9   2      265.26      545.35    244.89 o 
 -11   9   2      217.22      130.56    210.98 o 
  -9   9   2      149.90      289.33    216.47 o 
  -7   9   2       80.13       40.79    186.70 o 
  -5   9   2      701.19      767.99    258.03 o 
  -3   9   2      620.35      644.52    245.58 o 
  -1   9   2      252.35      318.80    207.34 o 
   1   9   2      288.18      367.25    210.73 o 
   3   9   2      118.38      103.11    195.90 o 
   5   9   2       60.04       21.68    188.92 o 
   7   9   2      517.75      628.72    257.02 o 
   9   9   2      103.25      206.96    202.15 o 
  11   9   2      109.30      349.74    188.17 o 
  13   9   2      289.38      314.99    168.01 o 
 -14  10   2      860.40      957.78    238.27 o 
 -12  10   2     1248.15     1603.12    353.45 o 
 -10  10   2     1391.13     1319.70    372.36 o 
  -8  10   2     2226.64     2378.21    452.69 o 
  -6  10   2     2383.99     2119.79    422.82 o 
  -4  10   2     3533.34     3881.12    526.82 o 
  -2  10   2     4847.34     4445.50    556.52 o 
   0  10   2     3574.88     3781.47    528.71 o 
   2  10   2     3034.92     2859.64    559.27 o 
   4  10   2     4140.95     3938.88    551.03 o 
   6  10   2     2885.06     2810.20    482.68 o 
   8  10   2     1690.94     1980.49    407.07 o 
  10  10   2     1654.67     1641.24    347.58 o 
  12  10   2     1374.46     1636.47    343.43 o 
 -13  11   2     1253.43     1702.34    287.63 o 
 -11  11   2     1757.97     2535.98    430.27 o 
  -9  11   2     1905.31     2541.96    452.82 o 
  -7  11   2     2625.60     3157.53    512.05 o 
  -5  11   2     3471.75     3872.39    560.14 o 
  -3  11   2     4096.04     4551.61    595.90 o 
  -1  11   2     3836.67     3922.73    565.00 o 
   1  11   2     4131.67     4860.82    654.07 o 
   3  11   2     4063.98     4765.60    607.42 o 
   5  11   2     3887.29     4625.30    768.79 o 
   7  11   2     2783.39     3862.26    614.24 o 
   9  11   2     2161.20     3147.19    652.48 o 
 -10  12   2        7.40      304.40    157.25 o 
  -8  12   2        7.04      165.36    147.77 o 
  -6  12   2      187.86      455.19    187.03 o 
  -4  12   2      258.55      431.01    221.88 o 
  -2  12   2      294.47      563.34    208.68 o 
   0  12   2       33.59      245.26    182.90 o 
   2  12   2       93.65      290.95    176.11 o 
   4  12   2        1.41      250.79    393.56 o 
   6  12   2      149.56      424.00    159.19 o 
  -3  13   2     1910.05     2753.73    407.30 o 
  -1  13   2     1657.64     2486.88    414.27 o 
   1  13   2     1271.51     1695.29    308.27 o 
 -23   1   3     1722.42     1762.86    343.02 o 
 -21   1   3     1796.20     2138.30    458.62 o 
 -19   1   3     2773.73     2606.18    487.90 o 
 -17   1   3    13593.04    13444.04    789.74 o 
 -15   1   3    14983.11    14124.66    746.82 o 
 -13   1   3     7451.55     7160.54    499.05 o 
 -11   1   3    17975.20    17717.08    736.92 o 
  -9   1   3    21401.04    20517.58    646.98 o 
  -7   1   3    34643.10    35760.75   1694.53 o 
  -5   1   3   111081.08   128922.98   4940.97 o 
  -3   1   3    49277.31    54498.25    716.16 o 
  -1   1   3    81137.53    87915.26   1068.03 o 
   1   1   3    72315.50    79008.18    647.31 o 
   3   1   3    22624.83    21450.93    398.28 o 
   5   1   3    35105.31    33797.86    443.79 o 
   7   1   3    47166.67    48370.39    811.44 o 
   9   1   3    23865.02    24533.66    645.81 o 
  11   1   3     8951.79     8417.54    481.22 o 
  13   1   3     4241.79     4014.88    443.68 o 
  15   1   3     5680.01     6656.70    700.17 o 
  17   1   3     3989.91     4485.53    632.77 o 
  19   1   3     1567.04     2109.04    459.34 o 
 -22   2   3      828.81     1528.36    335.28 o 
 -20   2   3     2091.92     2116.63    448.03 o 
 -18   2   3     4315.85     3706.91    546.03 o 
 -16   2   3     6324.81     6174.05    808.62 o 
 -14   2   3     5320.03     5470.81    496.72 o 
 -12   2   3     9554.45     9418.40    681.16 o 
 -10   2   3    20419.33    19857.89    699.73 o 
  -8   2   3    30226.44    31223.37    763.04 o 
  -6   2   3    61741.10    66142.76   1009.79 o 
  -4   2   3    27988.44    29844.76    570.12 o 
  -2   2   3      119.21      149.90     56.30 o 
   0   2   3    46336.05    47718.29    517.43 o 
   2   2   3    14927.71    13992.50    372.81 o 
   4   2   3    32341.04    33147.94    403.21 o 
   6   2   3    57048.16    62787.35    881.69 o 
   8   2   3    12664.22    10913.88    480.00 o 
  10   2   3     6986.05     6766.05    435.25 o 
  12   2   3     5141.16     4902.46    439.78 o 
  14   2   3     3528.42     3455.22    432.53 o 
  16   2   3     3783.44     4352.90    604.67 o 
  18   2   3     1066.49     1333.86    354.77 o 
 -23   3   3      163.09      363.03    172.88 o 
 -21   3   3       63.05      110.31    194.35 o 
 -19   3   3      155.07      137.69    192.03 o 
 -17   3   3     1880.76     1594.94    544.93 o 
 -15   3   3     4939.68     4837.59    530.05 o 
 -13   3   3     3281.71     3602.39    531.38 o 
 -11   3   3     9355.75     8023.63    488.36 o 
  -9   3   3     7912.94     7478.75    317.10 o 
  -7   3   3     3084.76     3131.01    220.78 o 
  -5   3   3      544.69      514.10     93.90 o 
  -3   3   3     2410.01     2460.81    150.73 o 
  -1   3   3      193.80      190.86     74.98 o 
   1   3   3    22869.13    21779.82    826.78 o 
   3   3   3      328.88      330.68     95.77 o 
   5   3   3       70.85       23.63     82.66 o 
   7   3   3    12490.53    12185.21    496.15 o 
   9   3   3     6254.10     6359.40    406.33 o 
  11   3   3     1166.77     1261.87    254.98 o 
  13   3   3     1140.28      992.42    244.11 o 
  15   3   3       57.40      157.28    170.69 o 
  17   3   3       38.54      347.37    225.12 o 
  19   3   3      240.28      584.18    269.69 o 
 -22   4   3     1611.67     1880.59    391.77 o 
 -20   4   3     3388.18     3647.19    877.94 o 
 -18   4   3     5079.61     5049.59    885.11 o 
 -16   4   3     9036.34     8421.65    635.01 o 
 -14   4   3     7820.56     6804.05    545.03 o 
 -12   4   3     5463.74     5090.27    467.02 o 
 -10   4   3    21634.81    22299.12    586.33 o 
  -8   4   3    33213.00    34476.78    893.93 o 
  -6   4   3    46104.59    45677.68    743.50 o 
  -4   4   3    39396.62    41060.29    743.27 o 
  -2   4   3    59647.01    62312.34   1210.16 o 
   0   4   3    47085.43    48361.23   1047.56 o 
   2   4   3    28951.05    27155.13    806.31 o 
   4   4   3    13012.51    12531.13    403.33 o 
   6   4   3     7234.18     6227.24    361.17 o 
   8   4   3    10738.92    10663.91    498.01 o 
  10   4   3    10161.62    10126.39    539.84 o 
  12   4   3     7401.06     6907.72    628.70 o 
  14   4   3     7621.88     7847.48    533.18 o 
  16   4   3     4370.56     4411.41    518.79 o 
  18   4   3     1383.76     1938.55    430.78 o 
 -21   5   3      354.17      572.01    221.64 o 
 -19   5   3      433.31      605.92    264.99 o 
 -17   5   3      490.29      326.70    347.35 o 
 -15   5   3     2084.63     1841.61    376.59 o 
 -13   5   3     1395.38     1160.29    298.05 o 
 -11   5   3     1834.62     2113.34    370.45 o 
  -9   5   3     1772.96     1799.41    177.11 o 
  -7   5   3     3566.21     3737.91    197.42 o 
  -5   5   3     7619.94     7962.47    256.26 o 
  -3   5   3    20329.00    21395.26    345.89 o 
  -1   5   3     4004.31     3683.00    226.77 o 
   1   5   3       60.09       52.10     65.81 o 
   3   5   3     1420.99     1416.50    184.14 o 
   5   5   3     1177.65     1255.20    209.76 o 
   7   5   3      142.19       68.87    128.23 o 
   9   5   3     1302.85     1375.26    264.90 o 
  11   5   3      461.26      316.49    179.31 o 
  13   5   3      598.58      701.60    229.30 o 
  15   5   3     1054.86      864.66    247.23 o 
  17   5   3      300.02      332.32    190.96 o 
 -20   6   3     1465.58     1498.17    360.72 o 
 -18   6   3     1558.93     1997.30    423.54 o 
 -16   6   3     1423.58     1489.85    360.62 o 
 -14   6   3     1421.91     1502.35    347.27 o 
 -12   6   3     1915.90     1994.49    302.58 o 
 -10   6   3     4279.83     4089.85    300.47 o 
  -8   6   3    11428.32    10657.30    346.72 o 
  -6   6   3     8745.99     8903.87    298.71 o 
  -4   6   3    17903.33    17819.86    535.06 o 
  -2   6   3    28795.66    28906.32    859.75 o 
   0   6   3    22663.05    22523.74    402.52 o 
   2   6   3     8862.32     8861.63    408.84 o 
   4   6   3     7319.96     6962.28    421.90 o 
   6   6   3     5943.80     5739.73    468.06 o 
   8   6   3     5975.67     5486.62    424.63 o 
  10   6   3     5933.93     5717.72    482.46 o 
  12   6   3     3521.35     3766.44    445.83 o 
  14   6   3     3073.70     3124.63    438.18 o 
  16   6   3     2155.83     2662.86    416.10 o 
 -19   7   3     1956.41     2757.51    666.02 o 
 -17   7   3     1554.37     1854.20    394.32 o 
 -15   7   3     2828.86     2831.70    387.62 o 
 -13   7   3     8641.88     8264.28    502.47 o 
 -11   7   3    11261.38    10139.44    522.64 o 
  -9   7   3     8839.25     9139.06    478.61 o 
  -7   7   3     8383.65     8098.85    376.62 o 
  -5   7   3    14524.30    14685.58    520.68 o 
  -3   7   3    16306.13    15660.86    496.20 o 
  -1   7   3    18885.84    18220.74   1039.28 o 
   1   7   3    13710.62    14281.96    532.07 o 
   3   7   3    11946.79    10883.48    560.87 o 
   5   7   3    20609.61    18897.39    671.87 o 
   7   7   3    16612.27    15256.24    633.02 o 
   9   7   3     7599.78     6905.40    486.16 o 
  11   7   3     5206.57     5042.18    507.25 o 
  13   7   3     3361.98     3660.23    459.11 o 
  15   7   3     2613.94     2861.47    410.02 o 
 -18   8   3        0.19      270.84    161.23 o 
 -16   8   3      105.84      340.72    228.65 o 
 -14   8   3      254.98      321.23    174.02 o 
 -12   8   3        0.33       60.05    139.35 o 
 -10   8   3        0.88       27.97    133.87 o 
  -8   8   3      161.16      156.26    139.49 o 
  -6   8   3       10.45      111.42    126.24 o 
  -4   8   3       13.96      208.33    125.65 o 
  -2   8   3      378.02      433.13    159.54 o 
   0   8   3       31.34       27.79    112.73 o 
   2   8   3      781.04      818.22    198.13 o 
   4   8   3     1335.75     1478.84    265.44 o 
   6   8   3      426.51      431.05    187.52 o 
   8   8   3      214.09      242.18    172.92 o 
  10   8   3       77.94      128.94    169.01 o 
  12   8   3       13.31      220.57    165.73 o 
  14   8   3       15.27      448.12    169.63 o 
 -17   9   3     1406.79     1872.63    296.46 o 
 -15   9   3     1934.59     2014.27    330.28 o 
 -13   9   3     3438.48     3486.89    430.65 o 
 -11   9   3     4200.60     4356.44    453.05 o 
  -9   9   3     3793.09     3933.69    412.80 o 
  -7   9   3     4333.55     5024.61    418.81 o 
  -5   9   3     6194.63     6288.64    413.60 o 
  -3   9   3     9694.94     9777.64    501.56 o 
  -1   9   3    11107.35    10745.68    526.85 o 
   1   9   3     6439.34     6211.37    423.71 o 
   3   9   3     2518.65     2863.58    344.59 o 
   5   9   3     1844.31     2094.23    319.68 o 
   7   9   3     1919.40     2342.42    345.04 o 
   9   9   3     2556.94     2787.26    394.65 o 
  11   9   3     2556.07     3058.82    412.34 o 
  13   9   3     2277.59     2989.67    391.55 o 
 -16  10   3     1044.12     1438.39    276.99 o 
 -14  10   3     1345.02     1936.59    360.53 o 
 -12  10   3     2644.21     2886.58    468.59 o 
 -10  10   3     4189.73     5092.35    638.82 o 
  -8  10   3     2543.38     2624.45    477.23 o 
  -6  10   3     2112.18     2145.50    415.21 o 
  -4  10   3     2230.90     1750.21    378.57 o 
  -2  10   3     2146.80     2585.74    450.56 o 
   0  10   3     3928.53     4022.93    533.37 o 
   2  10   3     4163.44     4082.28    537.36 o 
   4  10   3     2285.80     2309.16    444.28 o 
   6  10   3      732.81      729.92    267.42 o 
   8  10   3      780.26      912.22    263.89 o 
  10  10   3     1553.87     2293.92    402.78 o 
  12  10   3     1128.27     1493.75    285.19 o 
 -13  11   3       46.66      364.03    158.05 o 
 -11  11   3      161.57      758.93    215.35 o 
  -9  11   3      614.66      737.47    260.60 o 
  -7  11   3      813.80     1009.45    312.61 o 
  -5  11   3     1043.50     1287.70    333.44 o 
  -3  11   3     1866.03     1880.50    412.73 o 
  -1  11   3      997.28     1236.15    354.90 o 
   1  11   3      624.13      741.82    281.25 o 
   3  11   3     1340.48     1224.75    327.71 o 
   5  11   3     1140.57     1378.92    320.03 o 
   7  11   3      854.79     1349.45    287.31 o 
   9  11   3      333.02      743.34    197.99 o 
 -10  12   3     2133.61     2594.39    407.29 o 
  -8  12   3     1808.52     2162.13    379.80 o 
  -6  12   3     1360.83     1607.24    324.27 o 
  -4  12   3     1225.21     2045.24    393.60 o 
  -2  12   3     1264.96     1549.62    343.61 o 
   0  12   3     1826.61     2121.98    418.36 o 
   2  12   3     3297.71     3751.82    554.06 o 
   4  12   3     3607.07     3839.65    842.09 o 
   6  12   3     3107.77     4265.87    566.36 o 
  -3  13   3      240.32      461.21    160.56 o 
  -1  13   3      386.34      388.78    188.02 o 
 -24   0   4     1767.43     3126.15    752.06 o 
 -22   0   4     2480.97     2947.70    748.87 o 
 -20   0   4     2560.82     2453.76    693.11 o 
 -18   0   4     5403.45     4993.56    839.70 o 
 -16   0   4     5663.27     5237.34    748.87 o 
 -14   0   4     2756.40     3100.66    554.49 o 
 -12   0   4    11489.75    10498.58    755.25 o 
 -10   0   4    40055.11    40375.47   1271.49 o 
  -6   0   4    94228.02   100267.87   1491.37 o 
  -4   0   4     6810.50     7334.17    364.08 o 
  -2   0   4     7629.22     8060.75    430.20 o 
   0   0   4    48402.33    48028.63    589.32 o 
   2   0   4    43247.63    43745.04    640.87 o 
   4   0   4    31899.78    31611.16    622.01 o 
   6   0   4    44242.43    41652.05   1515.30 o 
   8   0   4    28502.18    27920.13    960.94 o 
  10   0   4     4226.75     3966.12    472.52 o 
  12   0   4     5685.94     5636.57    604.49 o 
  14   0   4    11719.13    13444.68   1188.64 o 
  16   0   4     3523.97     4536.27    885.90 o 
  18   0   4     1174.62     1743.12    615.03 o 
 -23   1   4      214.37      353.90    174.59 o 
 -21   1   4      417.62      395.29    248.50 o 
 -19   1   4      620.06      855.65    314.69 o 
 -17   1   4      341.02      112.86    185.10 o 
 -15   1   4      377.53      629.90    222.88 o 
 -13   1   4      510.44      160.03    158.81 o 
 -11   1   4      315.01      399.93    153.64 o 
  -9   1   4      203.03      181.57    103.62 o 
  -7   1   4     3267.24     3837.10    240.47 o 
  -5   1   4    82946.95    94323.41   1041.81 o 
  -3   1   4      632.02      649.52     78.05 o 
  -1   1   4      158.37      154.25     48.56 o 
   1   1   4      924.66     1056.79     87.68 o 
   3   1   4    20433.75    21579.72    336.92 o 
   5   1   4     6631.50     6055.32    208.96 o 
   7   1   4     3186.03     3214.41    262.87 o 
   9   1   4     2257.81     2172.64    260.40 o 
  11   1   4      136.27      268.53    140.23 o 
  13   1   4      426.41      471.11    187.45 o 
  15   1   4     1222.90     1016.81    269.27 o 
  17   1   4      161.08      563.01    216.39 o 
 -22   2   4     1048.42     1295.19    334.55 o 
 -20   2   4      336.97      450.03    245.72 o 
 -18   2   4     2135.11     1953.78    407.05 o 
 -16   2   4     9925.14     9599.89    662.26 o 
 -14   2   4     6444.51     5582.39    465.64 o 
 -12   2   4    10616.33    10343.48    550.33 o 
 -10   2   4    19595.05    18631.55   1171.91 o 
  -8   2   4    34555.12    35311.85    769.08 o 
  -6   2   4    42417.24    45691.67    571.32 o 
  -4   2   4     6956.97     7122.77    186.53 o 
  -2   2   4     3421.11     3426.84    119.41 o 
   0   2   4    27115.15    27380.24    398.19 o 
   2   2   4    19632.44    20444.84    386.30 o 
   4   2   4     6799.47     6584.61    197.86 o 
   6   2   4    16456.73    16200.71    445.45 o 
   8   2   4    11506.69    10402.02    418.75 o 
  10   2   4     3832.61     3491.48    369.62 o 
  12   2   4     3746.35     3695.20    421.55 o 
  14   2   4     2169.06     2419.82    382.61 o 
  16   2   4      740.73     1160.97    277.52 o 
  18   2   4     1097.07     1631.57    412.42 o 
 -23   3   4     1334.28     1219.05    281.62 o 
 -21   3   4     2005.79     1748.03    397.59 o 
 -19   3   4     2797.37     2903.07    508.11 o 
 -17   3   4     5953.91     5151.94    565.73 o 
 -15   3   4    11339.60     9419.09    614.02 o 
 -13   3   4    16308.90    17038.63   1061.17 o 
 -11   3   4    13519.46    13022.80    587.33 o 
  -9   3   4    31744.90    31694.79    643.61 o 
  -7   3   4    46562.61    50597.93    680.33 o 
  -5   3   4    33187.91    34431.95   1090.57 o 
  -3   3   4    34097.20    33291.72    780.17 o 
  -1   3   4    50515.39    49981.88    623.02 o 
   1   3   4    22066.18    20249.72    485.51 o 
   3   3   4    20847.27    19135.86    536.35 o 
   5   3   4    14446.22    13538.25    429.62 o 
   7   3   4    14260.45    13623.62    537.71 o 
   9   3   4     9387.54     8386.24    470.54 o 
  11   3   4     4827.25     5006.84    448.96 o 
  13   3   4     4783.29     4979.03    485.13 o 
  15   3   4     3293.60     3951.17    479.01 o 
  17   3   4     1475.19     2265.34    375.97 o 
 -22   4   4       24.74      204.52    130.78 o 
 -20   4   4      203.81      326.21    258.92 o 
 -18   4   4      234.27      211.83    228.83 o 
 -16   4   4      593.05      611.12    247.49 o 
 -14   4   4      711.73     1073.06    372.84 o 
 -12   4   4      106.20      118.28    117.58 o 
 -10   4   4     2934.44     3212.01    242.62 o 
  -8   4   4     1833.67     2145.52    190.62 o 
  -6   4   4    12359.77    13321.38    381.31 o 
  -4   4   4     6824.29     7458.40    272.17 o 
  -2   4   4      957.52     1184.44    140.22 o 
   0   4   4      542.57      651.96    117.75 o 
   2   4   4     6457.47     6674.84    286.89 o 
   4   4   4      768.59      712.55    145.88 o 
   6   4   4     4616.63     5196.57    372.92 o 
   8   4   4     4570.55     4913.35    386.35 o 
  10   4   4      178.67      206.27    162.39 o 
  12   4   4       71.46      202.02    151.75 o 
  14   4   4      130.06      280.24    179.93 o 
  16   4   4        0.31      242.39    183.72 o 
 -21   5   4     2017.49     2490.40    680.36 o 
 -19   5   4     1841.34     1877.14    417.24 o 
 -17   5   4     2273.83     1734.25    378.61 o 
 -15   5   4     3808.63     4162.49    515.45 o 
 -13   5   4     6472.14     5516.80    603.88 o 
 -11   5   4     9138.67     9397.48    381.87 o 
  -9   5   4    13191.61    12690.41    413.40 o 
  -7   5   4    19572.46    19092.22    483.25 o 
  -5   5   4    11574.99    11571.81    372.70 o 
  -3   5   4    21470.91    21198.27    934.18 o 
  -1   5   4    55813.76    57949.64   1647.81 o 
   1   5   4    20740.31    19999.15    574.95 o 
   3   5   4     3651.99     3528.86    268.06 o 
   5   5   4    13732.36    13151.83    524.06 o 
   7   5   4    17388.83    16570.22   1190.28 o 
   9   5   4     7835.14     7024.68    454.83 o 
  11   5   4     4579.08     4784.46    468.74 o 
  13   5   4     4906.25     5327.40    533.14 o 
  15   5   4     3880.40     4278.19    495.88 o 
  17   5   4     1678.03     1814.16    360.22 o 
 -20   6   4     1374.27     1390.83    344.74 o 
 -18   6   4     2654.28     2491.49    868.38 o 
 -16   6   4     1603.05     1615.20    355.62 o 
 -14   6   4     1381.89     1516.83    272.99 o 
 -12   6   4     2297.75     2217.41    306.67 o 
 -10   6   4     2128.09     2100.89    233.60 o 
  -8   6   4     1746.37     2072.62    223.23 o 
  -6   6   4     1288.16     1480.75    197.77 o 
  -4   6   4      897.46      568.40    132.36 o 
  -2   6   4     9745.29     8648.31    354.39 o 
   0   6   4     8127.80     7908.47    352.33 o 
   2   6   4     7068.02     6540.85    333.48 o 
   4   6   4    14403.96    14145.35    555.21 o 
   6   6   4     7405.03     6585.15    412.74 o 
   8   6   4     2453.69     2369.16    331.86 o 
  10   6   4     1173.68     1221.79    273.54 o 
  12   6   4     1357.90     1632.45    316.55 o 
  14   6   4     2265.37     3040.56    554.80 o 
  16   6   4     1069.57     1338.35    305.76 o 
 -19   7   4      264.27      554.93    207.37 o 
 -17   7   4      267.61      401.12    200.84 o 
 -15   7   4     1385.28     1363.37    268.06 o 
 -13   7   4     1362.89     1370.38    274.61 o 
 -11   7   4      679.02      616.52    192.62 o 
  -9   7   4     1726.17     1799.20    237.71 o 
  -7   7   4     4067.44     3800.93    302.49 o 
  -5   7   4     1568.56     1739.84    224.27 o 
  -3   7   4     3073.60     3095.47    275.00 o 
  -1   7   4     4673.11     4007.90    298.60 o 
   1   7   4     2302.52     2301.74    252.29 o 
   3   7   4      574.56      536.87    171.62 o 
   5   7   4      908.80      917.85    212.40 o 
   7   7   4     1486.73     1270.69    265.09 o 
   9   7   4      830.71      855.87    233.08 o 
  11   7   4      483.87      375.45    196.00 o 
  13   7   4      547.29      944.86    256.14 o 
  15   7   4      382.78      683.55    210.85 o 
 -18   8   4     1889.17     2214.55    340.32 o 
 -16   8   4     3204.50     3048.21    419.55 o 
 -14   8   4     5562.39     5842.61    508.55 o 
 -12   8   4     6148.56     6317.83    478.71 o 
 -10   8   4     6132.02     5442.96    417.68 o 
  -8   8   4    10281.74    10407.77    461.83 o 
  -6   8   4     9108.30     8119.00    422.24 o 
  -4   8   4    11892.96    11316.80    517.69 o 
  -2   8   4    18608.57    18378.18   1171.29 o 
   0   8   4     9289.05     8598.42    705.13 o 
   2   8   4     7709.46     7244.09    426.46 o 
   4   8   4     8140.64     7588.45    458.77 o 
   6   8   4     5427.12     5087.41    437.72 o 
   8   8   4     5357.16     5240.99    729.81 o 
  10   8   4     3366.32     2842.25    398.59 o 
  12   8   4     2269.23     2674.26    393.44 o 
  14   8   4     2345.47     3019.69    418.29 o 
 -17   9   4       17.79      222.14    162.87 o 
 -15   9   4       54.99       93.64    151.59 o 
 -13   9   4      465.27      446.28    200.12 o 
 -11   9   4      194.86      309.85    192.56 o 
  -9   9   4       12.18       22.18    138.73 o 
  -7   9   4      522.19      548.13    177.93 o 
  -5   9   4      930.87      871.53    203.63 o 
  -3   9   4      994.99      983.52    226.58 o 
  -1   9   4      218.24      256.86    163.37 o 
   1   9   4       66.09      181.88    150.31 o 
   3   9   4      189.87      395.60    177.59 o 
   5   9   4      320.35      312.41    165.66 o 
   7   9   4        5.85      185.07    165.99 o 
   9   9   4      479.95      883.62    248.48 o 
  11   9   4      303.82      431.31    188.95 o 
 -16  10   4      756.93      892.43    281.25 o 
 -14  10   4     1104.90      875.09    331.42 o 
 -12  10   4     1572.39     1902.48    407.80 o 
 -10  10   4     2440.14     2742.11    484.94 o 
  -8  10   4     2898.68     2887.80    482.09 o 
  -6  10   4     3348.50     3829.45    517.66 o 
  -4  10   4     4666.36     5318.62    599.85 o 
  -2  10   4     5721.06     6569.65   1018.15 o 
   0  10   4     4829.62     4271.77    771.18 o 
   2  10   4     1726.67     1510.80    363.28 o 
   4  10   4     1898.22     1869.04    503.50 o 
   6  10   4     4095.94     4752.99    602.75 o 
   8  10   4     2488.59     2139.23    413.47 o 
  10  10   4     1126.50     1232.53    269.75 o 
 -13  11   4     2445.90     2577.90    638.14 o 
 -11  11   4     2477.18     2390.01    427.31 o 
  -9  11   4     1550.00     1391.45    411.08 o 
  -7  11   4     1634.43     1863.28    390.88 o 
  -5  11   4     2872.78     3829.33    553.76 o 
  -3  11   4     4026.62     4278.29    726.57 o 
  -1  11   4     5170.62     5620.31    710.63 o 
   1  11   4     3856.23     4797.38    602.72 o 
   3  11   4     2559.97     3916.34    561.74 o 
   5  11   4     3191.13     3781.91    558.86 o 
   7  11   4     3582.98     4261.77    566.68 o 
 -10  12   4       78.01       91.86    391.96 o 
  -8  12   4       52.37      270.54    160.93 o 
  -6  12   4       18.20       94.61    151.28 o 
  -4  12   4        6.31      178.27    155.33 o 
  -2  12   4       33.33      361.57    178.75 o 
   0  12   4       79.91      274.41    165.69 o 
   2  12   4       21.63      197.62    172.59 o 
   4  12   4       28.43      304.05    177.23 o 
 -23   1   5     2334.48     3056.21    499.55 o 
 -21   1   5     2373.02     2551.60    500.01 o 
 -19   1   5     1104.54     1402.84    368.68 o 
 -17   1   5     5733.02     5590.38    556.16 o 
 -15   1   5    15148.37    13987.66    715.85 o 
 -13   1   5     6290.45     5866.19    420.71 o 
 -11   1   5    24191.10    22998.57   1016.56 o 
  -9   1   5    75461.02    78501.29   2339.83 o 
  -7   1   5    14028.61    14548.97    355.53 o 
  -5   1   5    19238.55    19490.72    441.86 o 
  -3   1   5    36129.57    38601.34    473.64 o 
  -1   1   5    25259.02    25890.77    471.91 o 
   1   1   5    49923.75    50706.27    511.62 o 
   3   1   5     9022.61     8411.89    229.02 o 
   5   1   5     9324.95     8808.20    263.41 o 
   7   1   5    25198.56    23605.16    627.11 o 
   9   1   5    12578.86    11045.57    505.96 o 
  11   1   5    12721.96    13256.41    557.21 o 
  13   1   5    11224.46    10550.69    609.69 o 
  15   1   5     2539.32     2926.49    412.52 o 
  17   1   5     1363.02     1897.58    436.93 o 
 -24   2   5      546.96      739.03    220.09 o 
 -22   2   5      987.92      969.92    307.96 o 
 -20   2   5     2468.70     2485.21    480.52 o 
 -18   2   5     4379.87     4140.36    595.91 o 
 -16   2   5     5666.42     4784.47    505.57 o 
 -14   2   5     8063.55     7724.54    520.49 o 
 -12   2   5     3871.39     3846.50    353.89 o 
 -10   2   5    11196.10    11253.50    625.39 o 
  -8   2   5    18511.49    18006.96    449.12 o 
  -6   2   5    10572.07    10978.64    240.26 o 
  -4   2   5     4408.26     4132.63    131.97 o 
  -2   2   5    33458.22    33788.23    461.80 o 
   0   2   5    49138.66    53384.84   1102.25 o 
   2   2   5    30934.59    30122.78    627.02 o 
   4   2   5    15622.64    15937.71    326.59 o 
   6   2   5    17131.78    15852.08    431.24 o 
   8   2   5     3820.80     4162.13    323.73 o 
  10   2   5     1807.16     1862.84    303.35 o 
  12   2   5     6275.10     6049.89    492.49 o 
  14   2   5     3572.17     3970.78    473.23 o 
  16   2   5     1086.82     1189.86    281.43 o 
 -23   3   5      232.90      293.81    187.45 o 
 -21   3   5       69.00       58.82    313.09 o 
 -19   3   5      114.54      225.32    216.71 o 
 -17   3   5     1817.35     1449.95    357.15 o 
 -15   3   5     3256.80     3426.21    516.25 o 
 -13   3   5     1971.07     1946.31    309.91 o 
 -11   3   5      512.70      611.63    146.08 o 
  -9   3   5     2247.29     2542.82    197.17 o 
  -7   3   5    12730.35    12333.79    339.03 o 
  -5   3   5     3444.67     3807.30    162.28 o 
  -3   3   5     6194.99     6637.44    174.11 o 
  -1   3   5     6951.74     6979.10    201.62 o 
   1   3   5     2193.17     2214.77    157.88 o 
   3   3   5     1353.85     1299.23    118.66 o 
   5   3   5     3303.16     3173.29    243.56 o 
   7   3   5     5356.95     5614.04    381.55 o 
   9   3   5     2095.47     2220.97    307.37 o 
  11   3   5      874.68      662.07    211.96 o 
  13   3   5      802.46      921.00    247.17 o 
  15   3   5      347.72      439.86    188.71 o 
  17   3   5      191.99      477.00    250.64 o 
 -22   4   5     1134.09     1397.89    358.46 o 
 -20   4   5     2401.93     2730.26    478.82 o 
 -18   4   5     4437.00     3831.10    532.95 o 
 -16   4   5     6497.14     6630.69    844.48 o 
 -14   4   5     7210.71     7135.91    528.37 o 
 -12   4   5     4996.52     4944.98    305.21 o 
 -10   4   5     6937.58     6780.81    305.17 o 
  -8   4   5    41976.88    46032.00   1155.19 o 
  -6   4   5    15638.69    14778.11    472.38 o 
  -4   4   5    24345.15    24387.75    484.81 o 
  -2   4   5    41566.27    42004.13   1052.85 o 
   0   4   5    17470.31    15633.44    670.16 o 
   2   4   5    11276.47    10690.71    369.94 o 
   4   4   5    23273.52    23205.39    629.73 o 
   6   4   5    19003.24    17761.95    635.92 o 
   8   4   5     8217.22     7852.30    461.29 o 
  10   4   5     4088.38     3993.72    419.46 o 
  12   4   5     6756.92     7083.76    543.20 o 
  14   4   5     5115.65     5524.46    550.05 o 
  16   4   5     2838.50     3062.17    445.19 o 
 -21   5   5      332.88      160.49    211.25 o 
 -19   5   5      676.96      698.12    267.52 o 
 -17   5   5       55.63       87.27    189.80 o 
 -15   5   5       12.95       -1.96    144.51 o 
 -13   5   5     1098.25     1167.32    226.57 o 
 -11   5   5      858.04     1130.69    182.89 o 
  -9   5   5     2563.00     2760.21    236.34 o 
  -7   5   5     1715.64     1859.94    197.15 o 
  -5   5   5       32.62       75.22     76.89 o 
  -3   5   5    10588.71    10096.91    350.23 o 
  -1   5   5     4540.82     4218.41    252.80 o 
   1   5   5      356.14      274.11    109.63 o 
   3   5   5     3162.41     3218.16    263.45 o 
   5   5   5     1502.00     1520.35    224.94 o 
   7   5   5      452.25      350.61    169.75 o 
   9   5   5      235.34      110.37    161.38 o 
  11   5   5      462.16      509.27    259.94 o 
  13   5   5      462.58      672.84    220.91 o 
  15   5   5      509.38      857.23    232.80 o 
 -22   6   5      876.83     1147.17    285.75 o 
 -20   6   5      875.61     1152.35    336.43 o 
 -18   6   5     2523.32     2728.75    496.14 o 
 -16   6   5     7124.66     7473.38    555.47 o 
 -14   6   5     5919.27     5541.12    440.76 o 
 -12   6   5     1679.53     1619.47    275.02 o 
 -10   6   5     6745.36     6182.03    327.33 o 
  -8   6   5     7232.46     6561.62    320.91 o 
  -6   6   5     6555.40     6624.08    318.83 o 
  -4   6   5    13074.79    12785.21    428.24 o 
  -2   6   5    23612.46    22556.32    566.88 o 
   0   6   5    13964.88    13647.12    543.21 o 
   2   6   5     4202.55     3537.03    290.34 o 
   4   6   5     4577.32     4052.22    314.46 o 
   6   6   5     7950.35     7624.73    459.08 o 
   8   6   5     4463.66     4060.03    411.93 o 
  10   6   5     3204.32     3600.74    430.02 o 
  12   6   5     2941.45     3546.61    451.54 o 
  14   6   5     2033.31     2338.60    391.18 o 
 -21   7   5     1085.03     1493.18    302.47 o 
 -19   7   5     2481.97     2953.02    431.00 o 
 -17   7   5     3492.89     3647.69    451.81 o 
 -15   7   5     5302.19     6022.53    560.25 o 
 -13   7   5     8112.65     7664.93    672.09 o 
 -11   7   5     6297.93     5967.74    424.03 o 
  -9   7   5     6497.93     5886.50    336.88 o 
  -7   7   5     3665.79     3849.90    302.59 o 
  -5   7   5     5380.05     5005.46    319.18 o 
  -3   7   5    17963.96    17412.01    565.52 o 
  -1   7   5    26702.71    24754.54   1857.32 o 
   1   7   5    16340.27    15376.41    703.51 o 
   3   7   5     8652.97     7472.42    392.86 o 
   5   7   5    10828.23    10042.69    516.92 o 
   7   7   5     8587.98     8053.89    500.38 o 
   9   7   5     3860.15     4246.94    458.45 o 
  11   7   5     2976.27     3457.27    441.30 o 
  13   7   5     2976.14     3196.47    440.47 o 
 -18   8   5       15.52      207.19    166.20 o 
 -16   8   5       80.89      203.07    162.21 o 
 -14   8   5       39.95      146.14    159.89 o 
 -12   8   5        0.74     -107.73    124.32 o 
 -10   8   5       94.40      325.36    162.68 o 
  -8   8   5        9.78      168.81    137.63 o 
  -6   8   5       14.04       84.41    127.14 o 
  -4   8   5      236.80      312.98    157.22 o 
  -2   8   5     2212.58     2277.40    271.38 o 
   0   8   5      955.09     1065.58    213.55 o 
   2   8   5      101.44      182.81    153.57 o 
   4   8   5       15.01      157.22    158.50 o 
   6   8   5       11.12      104.35    153.45 o 
   8   8   5       49.37      117.13    153.44 o 
  10   8   5       34.04      217.54    170.34 o 
  12   8   5       20.51      301.39    179.09 o 
 -17   9   5     1493.19     1884.08    322.42 o 
 -15   9   5     1835.58     2017.46    353.53 o 
 -13   9   5     2431.62     2437.43    371.22 o 
 -11   9   5     3521.16     3821.76    433.26 o 
  -9   9   5     4391.35     4127.44    416.19 o 
  -7   9   5     5308.40     5188.22    389.15 o 
  -5   9   5     5604.29     5173.77    388.11 o 
  -3   9   5     8802.32     8553.29    447.76 o 
  -1   9   5     8191.81     7641.99    423.30 o 
   1   9   5     2584.41     2573.20    346.17 o 
   3   9   5     2784.74     2754.52    356.68 o 
   5   9   5     6428.96     6297.70    471.35 o 
   7   9   5     4712.10     4894.32    487.65 o 
   9   9   5     1366.98     1633.93    310.58 o 
  11   9   5     1278.45     1537.01    298.07 o 
 -16  10   5      490.73      732.71    233.29 o 
 -14  10   5      669.52      925.59    242.55 o 
 -12  10   5      790.92     1001.89    262.12 o 
 -10  10   5     2303.59     2270.69    352.20 o 
  -8  10   5     4129.32     3990.29    425.44 o 
  -6  10   5     4914.60     5016.42    416.23 o 
  -4  10   5     5072.90     4998.20    464.70 o 
  -2  10   5     1616.73     1791.71    309.62 o 
   0  10   5      328.53      453.62    196.20 o 
   2  10   5     1152.77     1340.56    283.56 o 
   4  10   5     2487.48     2370.93    358.18 o 
   6  10   5     2731.67     2846.13    388.99 o 
   8  10   5     1594.16     2002.10    319.08 o 
 -13  11   5      311.95      567.38    239.33 o 
 -11  11   5      694.17      766.30    281.13 o 
  -9  11   5     1096.52     1480.66    370.01 o 
  -7  11   5      698.60      694.05    277.88 o 
  -5  11   5      344.66      591.98    266.17 o 
  -3  11   5     1141.93     1152.37    339.30 o 
  -1  11   5     1756.64     2005.87    433.76 o 
   1  11   5      723.48      861.32    286.66 o 
   3  11   5      621.43      535.44    241.88 o 
   5  11   5      810.25     1094.10    309.62 o 
   7  11   5      333.41      577.26    233.29 o 
 -10  12   5     1443.21     2032.55    389.41 o 
  -8  12   5     1842.41     1859.13    390.25 o 
  -6  12   5     1443.21     1651.76    385.74 o 
  -4  12   5     1404.10     1633.41    381.92 o 
  -2  12   5     2214.67     2534.89    472.56 o 
   0  12   5     2325.22     2351.30    452.92 o 
   2  12   5     2207.75     2686.65    468.68 o 
   4  12   5     2454.80     3467.41    535.26 o 
 -24   0   6     2878.89     4259.02    892.28 o 
 -22   0   6     3650.11     3115.00    761.62 o 
 -20   0   6     2037.94     2391.62    629.37 o 
 -18   0   6     5670.87     5390.30    796.67 o 
 -16   0   6    17719.19    16774.78   1089.85 o 
 -14   0   6    10658.42     9588.78    758.43 o 
 -12   0   6    12388.97    10611.71    683.55 o 
 -10   0   6    39227.34    41186.48   1239.63 o 
  -8   0   6    76120.56    81422.47   1287.43 o 
  -6   0   6    66388.31    76030.93   1484.21 o 
  -4   0   6    74577.59    81341.83    843.12 o 
  -2   0   6    36253.07    35756.79    760.61 o 
   0   0   6    32332.66    34148.48    583.16 o 
   2   0   6    21625.93    20601.25    500.07 o 
   4   0   6    20620.74    18941.24    556.69 o 
   6   0   6    26059.90    25621.19   1188.67 o 
   8   0   6    19428.58    19527.94    868.03 o 
  10   0   6    23346.04    21846.36   1415.69 o 
  12   0   6    16339.76    16655.58    939.02 o 
  14   0   6     3886.74     4316.71    606.58 o 
  16   0   6     2059.21     2554.14    707.45 o 
 -23   1   6      422.24      380.09    243.16 o 
 -21   1   6      311.75      236.30    228.75 o 
 -19   1   6      433.89      288.21    222.05 o 
 -17   1   6     2170.02     1853.09    348.13 o 
 -15   1   6     2273.51     2521.28    365.65 o 
 -13   1   6     1574.72     1351.01    244.82 o 
 -11   1   6     1239.01     1397.82    216.86 o 
  -9   1   6      138.33      251.23     92.85 o 
  -7   1   6       83.38      258.11     67.68 o 
  -5   1   6     1722.93     2052.09    151.19 o 
  -3   1   6       28.86       45.08     60.07 o 
  -1   1   6     8087.04     7691.04    207.81 o 
   1   1   6     4050.41     4480.62    167.79 o 
   3   1   6     3491.19     3280.21    163.20 o 
   5   1   6     3367.19     3088.04    186.79 o 
   7   1   6     1444.08     1665.76    204.69 o 
   9   1   6     3973.24     3730.22    339.88 o 
  11   1   6     5761.32     6260.28    451.22 o 
  13   1   6      714.33      703.84    222.50 o 
  15   1   6      249.50      878.75    229.95 o 
 -24   2   6     1171.14     1362.55    334.05 o 
 -22   2   6     1981.81     2199.06    441.06 o 
 -20   2   6     1049.68      618.56    281.99 o 
 -18   2   6     1062.67     1140.41    312.82 o 
 -16   2   6     5345.60     4480.80    864.39 o 
 -14   2   6     1866.76     1889.31    317.57 o 
 -12   2   6     3414.16     3335.33    338.16 o 
 -10   2   6    56487.41    58751.84    905.57 o 
  -8   2   6    27934.35    30022.44    561.12 o 
  -6   2   6    25398.85    25086.13    526.88 o 
  -4   2   6    32262.88    36230.93   1290.35 o 
  -2   2   6     6169.52     6332.93    187.34 o 
   0   2   6     2174.17     1961.27    142.57 o 
   2   2   6     5940.15     5149.87    189.21 o 
   4   2   6     9662.47     9470.53    271.78 o 
   6   2   6    10276.54     9656.48    358.59 o 
   8   2   6     4339.95     3988.78    325.56 o 
  10   2   6     1698.74     2043.28    275.15 o 
  12   2   6     1951.09     1767.93    322.86 o 
  14   2   6     1608.96     1875.90    333.38 o 
  16   2   6      748.13     1370.62    274.10 o 
 -23   3   6     2231.07     2146.43    424.31 o 
 -21   3   6     3693.90     3676.23    553.13 o 
 -19   3   6     3171.84     3961.07    750.47 o 
 -17   3   6     5155.14     5080.74    530.53 o 
 -15   3   6     8030.19     7991.17    538.72 o 
 -13   3   6    10900.27     9913.87    722.58 o 
 -11   3   6    47742.73    48589.02    788.72 o 
  -9   3   6    60583.38    63801.71    935.10 o 
  -7   3   6    11085.76    11205.05    266.16 o 
  -5   3   6    22707.47    23473.29    341.49 o 
  -3   3   6    47971.18    51827.47    697.79 o 
  -1   3   6    66987.55    69369.03   1701.48 o 
   1   3   6    30077.47    30795.23    506.23 o 
   3   3   6    17359.01    16534.32    346.14 o 
   5   3   6    20592.41    20903.07    647.70 o 
   7   3   6     6554.96     5995.44    316.25 o 
   9   3   6     4165.67     4395.11    475.61 o 
  11   3   6     4540.36     4883.70    470.46 o 
  13   3   6     2542.93     3113.71    428.33 o 
  15   3   6     1830.42     2205.09    359.95 o 
 -22   4   6       19.01      188.07    197.45 o 
 -20   4   6       61.76      135.60    207.93 o 
 -18   4   6        1.60       78.06    185.54 o 
 -16   4   6      744.95     1000.90    272.09 o 
 -14   4   6        1.71       54.53    102.54 o 
 -12   4   6     1827.25     1958.87    220.24 o 
 -10   4   6      287.21      302.61    112.12 o 
  -8   4   6      254.21      314.82     99.84 o 
  -6   4   6        4.96       75.75     58.46 o 
  -4   4   6       34.51        7.93     65.78 o 
  -2   4   6     2367.43     2304.05    161.72 o 
   0   4   6     3257.26     3570.21    191.09 o 
   2   4   6      211.27      180.50    104.69 o 
   4   4   6      199.42      298.79    125.23 o 
   6   4   6       55.04      130.87    122.36 o 
   8   4   6      919.84      823.95    208.21 o 
  10   4   6      591.76      602.26    193.48 o 
  12   4   6      173.13      215.65    164.94 o 
  14   4   6        0.50      255.79    178.86 o 
 -23   5   6     1314.09     2178.25    426.05 o 
 -21   5   6     1902.16     2198.16    435.51 o 
 -19   5   6     3674.59     3459.46    519.90 o 
 -17   5   6     5477.18     5292.49    496.73 o 
 -15   5   6     7033.08     6525.86    455.62 o 
 -13   5   6     4459.87     4599.24    332.25 o 
 -11   5   6     7975.82     8339.33    498.98 o 
  -9   5   6    16633.35    16934.21    488.23 o 
  -7   5   6    17056.88    16507.26    724.44 o 
  -5   5   6    14407.45    13669.08    465.48 o 
  -3   5   6    21019.26    20434.93    495.17 o 
  -1   5   6    20087.79    19291.19    944.53 o 
   1   5   6    12330.08    11628.12    491.47 o 
   3   5   6    10925.67    10791.95    421.12 o 
   5   5   6    14749.48    13234.31    549.19 o 
   7   5   6    10458.63     9983.99    531.78 o 
   9   5   6     6652.88     6182.02    470.14 o 
  11   5   6     6894.09     7374.95    638.29 o 
  13   5   6     3744.33     4310.73    500.45 o 
  15   5   6     1463.41     2039.79    366.86 o 
 -22   6   6      462.37      641.87    244.42 o 
 -20   6   6     1337.96     1496.73    319.06 o 
 -18   6   6     3253.87     2897.78    399.20 o 
 -16   6   6     5241.34     5563.63    493.41 o 
 -14   6   6     4158.77     3446.00    384.50 o 
 -12   6   6     3287.50     3401.22    301.20 o 
 -10   6   6     2883.05     3150.38    333.01 o 
  -8   6   6     1323.90     1313.27    193.46 o 
  -6   6   6     3116.85     3318.73    262.89 o 
  -4   6   6     4840.76     5035.98    290.92 o 
  -2   6   6     7461.76     7294.62    386.37 o 
   0   6   6     7553.33     7097.22    381.77 o 
   2   6   6     5349.35     4965.71    329.33 o 
   4   6   6     8414.70     7425.13    400.46 o 
   6   6   6     7204.06     6894.64    451.88 o 
   8   6   6     2615.75     2697.43    368.66 o 
  10   6   6     2757.22     3185.00    418.67 o 
  12   6   6     1938.09     2379.26    371.66 o 
  14   6   6      952.34     1196.22    295.50 o 
 -21   7   6       31.60      297.57    180.03 o 
 -19   7   6      419.19      595.30    220.58 o 
 -17   7   6      633.32      705.17    231.63 o 
 -15   7   6       66.99       77.12    149.27 o 
 -13   7   6      474.69      402.92    177.25 o 
 -11   7   6      907.37     1004.11    206.41 o 
  -9   7   6     2798.49     2674.17    274.69 o 
  -7   7   6     2717.24     2504.65    265.48 o 
  -5   7   6      953.40      971.80    181.28 o 
  -3   7   6     1657.15     1681.46    220.13 o 
  -1   7   6     1475.20     1374.46    220.56 o 
   1   7   6      138.39      145.35    128.06 o 
   3   7   6     1418.58     1438.61    232.01 o 
   5   7   6     3952.61     3626.11    381.18 o 
   7   7   6     1463.64     1531.13    293.68 o 
   9   7   6       71.63      194.64    178.71 o 
  11   7   6       81.95      349.23    193.40 o 
  13   7   6      163.22      586.79    238.04 o 
 -20   8   6     1104.55     1442.33    291.80 o 
 -18   8   6     3236.99     3665.51    450.10 o 
 -16   8   6     4197.21     3771.12    441.41 o 
 -14   8   6     3217.65     3237.41    406.65 o 
 -12   8   6     5327.69     4927.16    447.10 o 
 -10   8   6     9416.04     9315.90    456.59 o 
  -8   8   6     9868.92     9544.14    445.91 o 
  -6   8   6     8263.52     8199.25    418.74 o 
  -4   8   6    14603.18    14282.54    996.50 o 
  -2   8   6    16835.90    16167.00    923.60 o 
   0   8   6     7869.92     7559.06    414.86 o 
   2   8   6     5932.23     5591.34    392.08 o 
   4   8   6    12339.07    11698.75    578.85 o 
   6   8   6     8489.29     7948.43    511.69 o 
   8   8   6     2455.81     2557.52    378.77 o 
  10   8   6     1555.20     2351.26    360.63 o 
  12   8   6     1357.50     1762.32    312.52 o 
 -17   9   6       43.63      270.57    172.61 o 
 -15   9   6       54.02      256.95    180.78 o 
 -13   9   6      446.62      430.87    197.23 o 
 -11   9   6      924.96      906.94    239.28 o 
  -9   9   6      690.90      964.24    212.47 o 
  -7   9   6      883.72     1026.22    217.95 o 
  -5   9   6     1361.09     1299.79    234.96 o 
  -3   9   6      838.88      909.42    203.68 o 
  -1   9   6      799.38      715.63    195.31 o 
   1   9   6      470.18      364.76    193.73 o 
   3   9   6       94.08      229.06    177.82 o 
   5   9   6      225.78      285.10    186.48 o 
   7   9   6      178.88      240.71    184.74 o 
   9   9   6      162.13      523.64    189.51 o 
 -16  10   6      813.97     1038.95    349.48 o 
 -14  10   6      716.47      884.73    304.57 o 
 -12  10   6      863.10      844.72    239.85 o 
 -10  10   6     2063.29     2085.55    334.77 o 
  -8  10   6     1872.86     1630.65    273.54 o 
  -6  10   6     1173.40     1059.21    242.59 o 
  -4  10   6     2299.74     2487.17    347.73 o 
  -2  10   6     3307.75     3598.81    412.75 o 
   0  10   6     1552.02     1546.45    287.51 o 
   2  10   6     1254.80     1447.34    279.08 o 
   4  10   6     1736.56     1792.08    312.95 o 
   6  10   6     1565.08     1913.75    330.60 o 
   8  10   6     1178.71     1433.24    274.89 o 
 -13  11   6     1415.21     1642.74    578.39 o 
 -11  11   6     2220.60     2369.31    697.89 o 
  -9  11   6     2526.65     3242.47    769.59 o 
  -7  11   6     2347.63     2442.60    630.97 o 
  -5  11   6     2664.26     2633.81    678.77 o 
  -3  11   6     2380.71     2520.68    635.75 o 
  -1  11   6     2306.11     2291.24    626.19 o 
   1  11   6     2371.96     2746.93    680.36 o 
   3  11   6     2164.78     2410.74    661.24 o 
   5  11   6     1979.29     1993.28    627.78 o 
 -10  12   6      153.18      476.41    328.23 o 
  -8  12   6       20.90      591.13    385.59 o 
  -6  12   6       37.60      234.22    301.14 o 
  -4  12   6        0.53      -22.31    234.22 o 
  -2  12   6      190.33      356.91    262.90 o 
   0  12   6       38.83      447.73    396.74 o 
   2  12   6        7.53      219.88    360.10 o 
 -25   1   7     1156.37     1298.06    299.90 o 
 -23   1   7     2144.16     2729.91    503.16 o 
 -21   1   7     1980.21     1949.51    428.76 o 
 -19   1   7     1404.73     1132.48    297.85 o 
 -17   1   7     4611.29     4290.91    461.09 o 
 -15   1   7     7300.80     6818.23    524.21 o 
 -13   1   7     5797.03     5622.34    382.44 o 
 -11   1   7    21868.64    21484.77    626.82 o 
  -9   1   7    26327.18    26929.67    524.35 o 
  -7   1   7    14618.92    14685.95    291.38 o 
  -5   1   7    20799.58    21254.99    577.71 o 
  -3   1   7    49988.52    53829.93    916.93 o 
  -1   1   7    11382.11    11311.05    252.25 o 
   1   1   7     7478.09     6840.41    216.90 o 
   3   1   7    16668.26    16788.13    361.94 o 
   5   1   7     3506.79     3435.07    212.92 o 
   7   1   7     4418.13     4298.93    292.36 o 
   9   1   7    11708.85    11585.75    508.00 o 
  11   1   7     6202.99     6368.43    450.50 o 
  13   1   7     4198.63     4293.77    422.94 o 
  15   1   7     2130.94     2827.77    400.29 o 
 -24   2   7      749.48     1104.73    306.71 o 
 -22   2   7      468.17      412.81    270.87 o 
 -20   2   7     1298.69     1392.59    503.50 o 
 -18   2   7     4449.31     3905.43    502.25 o 
 -16   2   7     6667.27     6384.09    766.40 o 
 -14   2   7     8644.91     8693.22    511.43 o 
 -12   2   7     7828.64     7232.92    351.57 o 
 -10   2   7      601.94      526.08    124.44 o 
  -8   2   7      112.16      181.54     68.15 o 
  -6   2   7     3667.65     3395.38    186.50 o 
  -4   2   7    12248.62    12191.68    522.06 o 
  -2   2   7    18502.01    18252.27    369.70 o 
   0   2   7    11926.52    10560.85    261.17 o 
   2   2   7     6092.42     5812.79    214.33 o 
   4   2   7     9964.40     9293.81    287.31 o 
   6   2   7     5787.38     5705.76    308.63 o 
   8   2   7     4889.78     4079.82    344.00 o 
  10   2   7     2000.74     2003.67    280.34 o 
  12   2   7      873.48      937.56    239.46 o 
  14   2   7     1069.39     1237.18    248.33 o 
 -23   3   7      347.99      672.08    266.88 o 
 -21   3   7      482.36      461.02    258.35 o 
 -19   3   7      406.54      468.56    234.79 o 
 -17   3   7     2119.48     2917.69    424.18 o 
 -15   3   7     1703.83     1633.86    273.53 o 
 -13   3   7      754.56      715.25    180.53 o 
 -11   3   7     3003.84     2905.59    228.02 o 
  -9   3   7     4881.72     4761.96    206.50 o 
  -7   3   7      922.53     1054.90    108.20 o 
  -5   3   7    10226.75    10240.16    251.08 o 
  -3   3   7     5741.21     5705.09    213.12 o 
  -1   3   7     7508.25     6772.59    230.43 o 
   1   3   7    17635.23    18558.54    415.43 o 
   3   3   7     7338.67     7281.05    253.47 o 
   5   3   7     1888.83     1876.07    210.48 o 
   7   3   7      992.44     1057.16    186.67 o 
   9   3   7      284.17      247.85    157.80 o 
  11   3   7     1416.26     1553.66    301.18 o 
  13   3   7     1084.34     1288.28    267.08 o 
  15   3   7      562.47      913.91    224.74 o 
 -24   4   7     1267.71     1252.24    417.46 o 
 -22   4   7      846.76     1233.15    339.41 o 
 -20   4   7     1018.08     1075.42    327.32 o 
 -18   4   7     5410.82     4785.46    537.34 o 
 -16   4   7     6108.77     6176.55    378.51 o 
 -14   4   7     6469.02     6412.17    349.72 o 
 -12   4   7    18012.30    18357.32    528.27 o 
 -10   4   7    14198.92    14707.09    446.76 o 
  -8   4   7    13589.97    12875.30    311.39 o 
  -6   4   7    20579.17    22162.79    918.99 o 
  -4   4   7    20208.78    21131.03    588.11 o 
  -2   4   7    31980.48    30542.19    641.09 o 
   0   4   7    17744.25    17861.55    499.55 o 
   2   4   7    13278.57    12429.89    370.05 o 
   4   4   7    15838.23    14553.11    510.14 o 
   6   4   7    12311.25    11041.17    595.42 o 
   8   4   7     5965.90     5619.51    516.33 o 
  10   4   7     5504.64     5873.70    507.26 o 
  12   4   7     3553.94     3770.43    447.17 o 
  14   4   7     2353.20     3421.08    462.22 o 
 -23   5   7      139.59      194.39    293.18 o 
 -21   5   7       36.61       92.90    182.07 o 
 -19   5   7      219.02      154.67    167.75 o 
 -17   5   7      488.29      411.15    166.05 o 
 -15   5   7       10.25       40.42    140.78 o 
 -13   5   7     2678.51     2739.55    277.37 o 
 -11   5   7     3294.75     3506.66    278.90 o 
  -9   5   7     1262.52     1207.71    177.68 o 
  -7   5   7      471.52      455.63    127.03 o 
  -5   5   7       48.23       18.87     81.15 o 
  -3   5   7     1845.50     1853.65    197.62 o 
  -1   5   7     9562.61     9772.41    372.74 o 
   1   5   7     2101.19     2369.17    297.59 o 
   3   5   7     1355.16     1301.02    204.91 o 
   5   5   7     1383.44     1503.51    235.41 o 
   7   5   7      912.22     1288.17    263.33 o 
   9   5   7      715.50      948.73    250.52 o 
  11   5   7      339.31      767.41    220.44 o 
  13   5   7       77.06      334.49    192.86 o 
 -22   6   7      552.21      653.29    216.59 o 
 -20   6   7     1472.82     1358.12    289.19 o 
 -18   6   7     2593.05     2830.90    398.30 o 
 -16   6   7     3441.02     3506.85    409.14 o 
 -14   6   7     2986.70     3263.79    372.81 o 
 -12   6   7     3704.91     4200.56    330.15 o 
 -10   6   7     7590.03     6701.70    345.18 o 
  -8   6   7     6454.71     6237.50    323.79 o 
  -6   6   7     3980.35     4510.00    347.96 o 
  -4   6   7     6083.23     5692.21    306.77 o 
  -2   6   7     4711.09     4825.23    304.86 o 
   0   6   7     1927.41     1621.11    222.02 o 
   2   6   7     4288.98     4131.60    315.65 o 
   4   6   7     8801.72     8521.71    438.18 o 
   6   6   7     3715.19     3571.21    390.86 o 
   8   6   7     2468.60     2628.65    367.54 o 
  10   6   7     1892.14     2178.90    367.69 o 
  12   6   7     1302.94     1647.36    325.87 o 
 -21   7   7     1442.54     1441.16    373.64 o 
 -19   7   7     3756.31     3536.08    449.94 o 
 -17   7   7     3816.43     4066.68    454.45 o 
 -15   7   7     2379.88     2277.74    332.41 o 
 -13   7   7     3727.96     3485.95    384.11 o 
 -11   7   7     6825.19     6790.57    376.76 o 
  -9   7   7     3660.17     4059.65    323.59 o 
  -7   7   7     3439.27     3488.20    302.15 o 
  -5   7   7     2892.62     3241.06    290.86 o 
  -3   7   7     5129.08     4743.67    328.39 o 
  -1   7   7     7594.93     7565.62    569.66 o 
   1   7   7     6347.56     6282.10    514.70 o 
   3   7   7     7917.66     7279.58    412.77 o 
   5   7   7     7491.19     6656.78    440.88 o 
   7   7   7     3596.00     3971.42    439.55 o 
   9   7   7     2295.41     2333.51    372.89 o 
  11   7   7     1184.10     1494.72    540.15 o 
 -20   8   7       13.04      197.62    225.92 o 
 -18   8   7       72.04      224.71    325.04 o 
 -16   8   7      121.54      253.34    196.68 o 
 -14   8   7      269.48      259.40    224.49 o 
 -12   8   7      462.26      616.65    197.22 o 
 -10   8   7      358.22      427.94    158.26 o 
  -8   8   7        1.16       -7.35    125.25 o 
  -6   8   7      228.48      225.50    141.84 o 
  -4   8   7       12.64       -4.49    127.23 o 
  -2   8   7     1436.50     1600.76    252.06 o 
   0   8   7     3760.90     3927.25    382.23 o 
   2   8   7     2907.44     2874.56    315.79 o 
   4   8   7      458.49      664.81    207.14 o 
   6   8   7      167.25      254.47    173.63 o 
   8   8   7        7.77      171.38    180.94 o 
  10   8   7        4.13      221.51    186.19 o 
 -17   9   7     1594.03     2369.04    480.13 o 
 -15   9   7      906.45      944.30    297.79 o 
 -13   9   7     2451.69     2800.56    500.49 o 
 -11   9   7     6155.01     5967.08    643.79 o 
  -9   9   7     6727.52     7024.93    507.08 o 
  -7   9   7     4867.53     4399.27    461.22 o 
  -5   9   7     4293.00     4410.78    462.18 o 
  -3   9   7     5753.77     5050.25    647.30 o 
  -1   9   7     7123.12     6592.92    496.55 o 
   1   9   7     5938.53     5582.09    518.01 o 
   3   9   7     5095.02     5273.05    605.24 o 
   5   9   7     4141.05     4297.98    570.27 o 
   7   9   7     2449.27     2848.89    487.57 o 
   9   9   7     1354.80     1763.84    422.74 o 
 -16  10   7      444.51     1051.78    336.73 o 
 -14  10   7      332.32      518.34    288.27 o 
 -12  10   7      771.09     1029.91    344.31 o 
 -10  10   7     1903.71     1924.21    425.08 o 
  -8  10   7     3025.61     2865.08    401.59 o 
  -6  10   7     3083.88     2681.32    399.72 o 
  -4  10   7     2760.14     2447.10    372.87 o 
  -2  10   7     2115.08     2091.30    365.33 o 
   0  10   7     1154.29     1419.40    351.87 o 
   2  10   7     1782.09     1874.97    399.93 o 
   4  10   7     1636.24     1757.34    403.12 o 
   6  10   7      816.74     1179.89    343.80 o 
 -13  11   7      470.06      514.65    449.32 o 
 -11  11   7      950.44     1325.67    487.56 o 
  -9  11   7      896.16      917.15    315.46 o 
  -7  11   7      516.73      574.95    233.31 o 
  -5  11   7     1217.71     1002.83    280.31 o 
  -3  11   7     1450.32     1634.86    396.49 o 
  -1  11   7      499.92      659.48    295.74 o 
   1  11   7      199.41      312.71    218.99 o 
   3  11   7      415.79      707.45    409.49 o 
  -8  12   7     1381.47     1481.81    592.73 o 
  -6  12   7     2018.15     2931.76    742.50 o 
  -4  12   7     2362.63     2064.98    637.34 o 
  -2  12   7     1572.95     2323.10    673.99 o 
   0  12   7     1248.52     1899.27    595.91 o 
 -24   0   8     1798.17     1931.14    624.59 o 
 -22   0   8     3593.24     3494.21    777.55 o 
 -20   0   8     5773.84     5065.26    788.71 o 
 -18   0   8     7083.13     5471.56    726.57 o 
 -16   0   8    12083.14    10493.80    806.23 o 
 -14   0   8    18637.69    16813.02    911.40 o 
 -12   0   8    21463.84    19719.86    904.23 o 
 -10   0   8    33223.46    32211.76   1542.36 o 
  -8   0   8    32972.49    33938.90    661.33 o 
  -6   0   8    59499.12    63141.64    779.39 o 
  -4   0   8    85489.52    95693.81   1995.97 o 
  -2   0   8    16130.36    16049.36    415.28 o 
   0   0   8     5252.50     4921.59    266.17 o 
   2   0   8    13374.07    13424.12    464.13 o 
   4   0   8    13240.59    12149.03    485.80 o 
   6   0   8    28549.70    29459.51   1256.36 o 
   8   0   8    17195.16    17928.87    880.37 o 
  10   0   8     6272.86     7273.34    646.96 o 
  12   0   8     7015.55     7310.06    692.52 o 
  14   0   8     3701.60     4682.15    626.81 o 
 -25   1   8       90.43      411.56    185.03 o 
 -23   1   8      406.05      596.39    264.07 o 
 -21   1   8     1224.06     1267.59    362.49 o 
 -19   1   8     1957.28     1582.14    347.50 o 
 -17   1   8     1647.79     1746.71    331.77 o 
 -15   1   8      990.59      764.81    307.52 o 
 -13   1   8     1061.21     1106.16    181.93 o 
 -11   1   8     1986.55     2207.07    182.46 o 
  -9   1   8     2989.96     2989.40    172.99 o 
  -7   1   8      290.98      417.29    110.04 o 
  -5   1   8     4239.59     4565.21    282.88 o 
  -3   1   8     7759.59     7285.36    283.56 o 
  -1   1   8       95.11      129.65     65.35 o 
   1   1   8     2372.75     2344.71    161.85 o 
   3   1   8     2004.12     2091.21    172.30 o 
   5   1   8     3685.91     3767.84    266.26 o 
   7   1   8     4195.33     4285.30    306.47 o 
   9   1   8      577.34      372.84    152.15 o 
  11   1   8      691.42      770.00    200.39 o 
  13   1   8      890.62     1445.65    248.89 o 
 -24   2   8      732.24      833.73    293.48 o 
 -22   2   8      855.42      712.35    298.56 o 
 -20   2   8     1174.34     1225.43    325.09 o 
 -18   2   8     1082.80     1268.31    446.14 o 
 -16   2   8     3125.45     2916.40    366.68 o 
 -14   2   8     3017.49     3020.43    292.41 o 
 -12   2   8       55.23      119.15    103.37 o 
 -10   2   8     1154.85     1184.62    139.07 o 
  -8   2   8     9710.54    10052.46    325.40 o 
  -6   2   8    14971.98    14948.29    379.23 o 
  -4   2   8    35801.86    38510.00   1196.69 o 
  -2   2   8    22137.14    22155.11    805.08 o 
   0   2   8     7585.97     7916.38    242.56 o 
   2   2   8     9079.22     8527.89    288.11 o 
   4   2   8     3367.07     3638.55    258.36 o 
   6   2   8      738.20      619.98    148.06 o 
   8   2   8     3638.60     4100.40    314.22 o 
  10   2   8     3107.24     2800.60    335.07 o 
  12   2   8     1896.05     2242.67    352.35 o 
  14   2   8     1270.23     1626.71    310.03 o 
 -23   3   8      695.03      709.17    270.40 o 
 -21   3   8     1253.28     1116.64    346.26 o 
 -19   3   8     4095.21     3736.92    488.06 o 
 -17   3   8     4617.35     4405.25    411.71 o 
 -15   3   8     7015.76     7084.01    411.51 o 
 -13   3   8     6820.16     6400.14    323.28 o 
 -11   3   8     5496.15     5433.61    236.82 o 
  -9   3   8    18311.51    18311.44    373.62 o 
  -7   3   8    18448.94    18408.51    399.67 o 
  -5   3   8    19410.02    19075.17    644.63 o 
  -3   3   8    30952.44    32456.11    623.04 o 
  -1   3   8    26497.46    26273.83    978.11 o 
   1   3   8    22626.06    22459.31    419.70 o 
   3   3   8    15580.39    14339.73    596.67 o 
   5   3   8     6872.62     6204.90    311.17 o 
   7   3   8     7040.71     6932.98    353.29 o 
   9   3   8     5241.02     5615.28    424.19 o 
  11   3   8     3296.17     3703.53    444.53 o 
  13   3   8     2261.33     2948.66    409.33 o 
 -24   4   8       15.36      173.68    232.63 o 
 -22   4   8      787.71     1204.57    481.19 o 
 -20   4   8      751.95     1134.70    273.97 o 
 -18   4   8       29.05       62.83    135.51 o 
 -16   4   8        0.53      101.77    133.41 o 
 -14   4   8      316.48      321.95    131.99 o 
 -12   4   8      220.32      254.72    118.13 o 
 -10   4   8      507.24      601.35    110.50 o 
  -8   4   8      253.18      450.91     93.89 o 
  -6   4   8       19.99       36.28     73.15 o 
  -4   4   8     1218.28     1306.08    155.52 o 
  -2   4   8       42.66       94.28     78.05 o 
   0   4   8      214.47      330.37    106.57 o 
   2   4   8      440.41      747.98    139.40 o 
   4   4   8       81.48       59.61    111.18 o 
   6   4   8      344.29      465.51    159.98 o 
   8   4   8       65.68       60.32    134.32 o 
  10   4   8       26.25      110.09    156.38 o 
  12   4   8      125.17      429.38    191.50 o 
 -23   5   8     1015.02     1035.42    334.18 o 
 -21   5   8     2228.31     1877.55    431.71 o 
 -19   5   8     5127.57     5181.33    492.89 o 
 -17   5   8     3451.26     4119.21    426.64 o 
 -15   5   8     2717.21     3008.45    308.54 o 
 -13   5   8    12353.19    11318.13    866.86 o 
 -11   5   8    19765.31    19039.19    539.90 o 
  -9   5   8    18609.34    18837.43    514.41 o 
  -7   5   8    15108.49    14305.30    557.23 o 
  -5   5   8     6401.12     6207.84    339.68 o 
  -3   5   8     4783.01     4745.13    275.18 o 
  -1   5   8     6228.87     5942.30    310.83 o 
   1   5   8     7669.16     6753.40    350.26 o 
   3   5   8     9244.04     8287.11    400.34 o 
   5   5   8    11635.67    11275.69    755.25 o 
   7   5   8     9186.24     9088.38    679.96 o 
   9   5   8     4659.32     4945.67    483.61 o 
  11   5   8     3509.94     4053.58    479.12 o 
 -22   6   8      279.47      438.69    266.95 o 
 -20   6   8     1072.52     1048.50    328.16 o 
 -18   6   8     2262.57     1825.02    391.60 o 
 -16   6   8     1467.61     1393.37    361.56 o 
 -14   6   8     2868.23     2620.59    345.61 o 
 -12   6   8     5240.63     4712.97    413.91 o 
 -10   6   8     2792.20     2496.20    318.40 o 
  -8   6   8     2810.17     2889.51    325.37 o 
  -6   6   8     1807.93     1600.20    266.22 o 
  -4   6   8     4658.45     4434.82    388.06 o 
  -2   6   8     7085.18     6662.02    426.15 o 
   0   6   8     2939.15     2997.40    351.24 o 
   2   6   8     2894.80     3013.57    295.26 o 
   4   6   8     4661.77     4202.03    407.06 o 
   6   6   8     5117.13     4655.33    389.21 o 
   8   6   8     3161.28     3417.60    537.42 o 
  10   6   8      884.77     1286.62    357.73 o 
  12   6   8      893.08     1163.33    365.45 o 
 -21   7   8      197.40      571.44    306.76 o 
 -19   7   8      423.88      870.63    290.87 o 
 -17   7   8      677.12      939.69    321.91 o 
 -15   7   8      317.70      152.57    251.75 o 
 -13   7   8      547.87      486.35    196.82 o 
 -11   7   8     1333.99     1140.27    257.15 o 
  -9   7   8     1222.98     1189.01    254.54 o 
  -7   7   8     2236.80     1906.27    300.43 o 
  -5   7   8     2514.86     2539.16    329.47 o 
  -3   7   8     1103.58      944.70    228.06 o 
  -1   7   8     3010.39     2708.71    364.03 o 
   1   7   8     2557.25     2512.53    363.54 o 
   3   7   8      801.62      997.22    263.82 o 
   5   7   8     1022.12     1228.97    274.56 o 
   7   7   8      680.78      914.37    310.95 o 
   9   7   8      430.20      777.81    299.69 o 
  11   7   8      511.62      799.14    552.10 o 
 -20   8   8     1260.53     1396.00    377.59 o 
 -18   8   8     2603.81     2243.50    458.47 o 
 -16   8   8     3156.27     3008.35    508.11 o 
 -14   8   8     3839.17     3776.96    542.64 o 
 -12   8   8     5607.15     5418.17    491.01 o 
 -10   8   8     8339.94     7905.57    506.18 o 
  -8   8   8     7319.20     7009.75    486.81 o 
  -6   8   8     6637.79     6648.25    625.49 o 
  -4   8   8     9718.71     9649.24    565.73 o 
  -2   8   8    12498.23    10452.64   1232.64 o 
   0   8   8    11973.16    10210.73    716.69 o 
   2   8   8     8546.88     8308.47    565.86 o 
   4   8   8     4982.41     5001.98    635.75 o 
   6   8   8     4384.45     4303.56    587.23 o 
   8   8   8     2784.28     3305.68    538.56 o 
 -17   9   8       30.51      262.88    306.72 o 
 -15   9   8      105.20      271.67    214.07 o 
 -13   9   8      375.16      562.70    249.13 o 
 -11   9   8      780.49      784.43    250.08 o 
  -9   9   8     1431.20     1335.64    301.88 o 
  -7   9   8      922.93      829.72    240.39 o 
  -5   9   8      416.35      624.98    221.37 o 
  -3   9   8      227.79      127.88    166.18 o 
  -1   9   8      632.46      782.31    240.50 o 
   1   9   8     1823.18     1573.78    314.66 o 
   3   9   8      631.33      726.47    407.10 o 
   5   9   8      133.37      359.27    240.98 o 
   7   9   8      256.96      735.03    298.93 o 
 -16  10   8      465.98      707.56    289.51 o 
 -14  10   8      753.84     1124.23    342.90 o 
 -12  10   8     2065.34     2171.14    451.15 o 
 -10  10   8     2219.56     2492.53    501.11 o 
  -8  10   8     1452.04     1775.64    336.60 o 
  -6  10   8      863.15      772.07    258.34 o 
  -4  10   8      748.66      593.79    242.44 o 
  -2  10   8     1208.11     1187.14    277.20 o 
   0  10   8      893.90      806.74    241.88 o 
   2  10   8      619.43      897.71    283.81 o 
   4  10   8     1368.62     1418.27    367.27 o 
 -13  11   8     1093.46     1356.79    389.37 o 
 -11  11   8     1692.55     1959.49    428.42 o 
  -9  11   8     1767.31     2104.96    456.69 o 
  -7  11   8     1631.79     1476.22    316.59 o 
  -5  11   8     1609.16     1924.89    361.19 o 
  -3  11   8     2014.73     2130.54    366.82 o 
  -1  11   8     2412.02     3049.21    520.75 o 
   1  11   8     2330.08     2563.26    587.15 o 
   3  11   8     1788.33     2643.48    491.56 o 
  -6  12   8      163.02      511.47    368.06 o 
  -4  12   8       93.16      764.81    385.59 o 
 -25   1   9      823.66     1139.60    301.61 o 
 -23   1   9     1391.63     1344.58    366.14 o 
 -21   1   9     4107.46     3734.77    512.93 o 
 -19   1   9     3455.80     2625.10    402.18 o 
 -17   1   9     5467.23     5479.51    440.15 o 
 -15   1   9    12104.39    10711.91    466.64 o 
 -13   1   9     5704.55     5207.30    266.75 o 
 -11   1   9    12177.81    11501.46    334.86 o 
  -9   1   9    27136.08    27543.84    814.70 o 
  -7   1   9    14320.27    14230.76    366.86 o 
  -5   1   9    21310.59    21703.77    454.77 o 
  -3   1   9    19696.91    19890.27    328.58 o 
  -1   1   9    12908.05    12797.15    299.47 o 
   1   1   9    12576.27    13027.50    332.59 o 
   3   1   9    17928.93    17205.52    409.18 o 
   5   1   9    12860.82    11958.46    416.66 o 
   7   1   9     3830.33     4614.80    373.42 o 
   9   1   9     2295.17     2529.14    316.27 o 
  11   1   9     3438.75     4038.06    400.04 o 
  13   1   9     2570.80     3341.41    369.59 o 
 -24   2   9      750.32      887.50    369.66 o 
 -22   2   9      735.37      594.03    281.75 o 
 -20   2   9     1746.11     1774.67    374.98 o 
 -18   2   9     3422.18     3611.03    386.94 o 
 -16   2   9     4015.06     4096.53    360.96 o 
 -14   2   9     5335.09     5583.16    305.89 o 
 -12   2   9     8949.44     8806.49    448.69 o 
 -10   2   9     4775.69     5388.30    270.10 o 
  -8   2   9     8806.24     8601.91    312.14 o 
  -6   2   9    13991.53    14429.28    394.20 o 
  -4   2   9     8250.82     8534.03    311.23 o 
  -2   2   9    11064.28    10822.76    291.86 o 
   0   2   9     8068.38     7855.18    255.53 o 
   2   2   9     2641.57     2658.11    189.32 o 
   4   2   9     7426.17     7276.12    328.73 o 
   6   2   9     7055.14     6174.50    333.70 o 
   8   2   9     1938.53     2559.78    307.12 o 
  10   2   9     1507.76     2040.17    290.12 o 
  12   2   9     1249.45     1499.17    279.37 o 
 -23   3   9      499.31      470.04    331.42 o 
 -21   3   9     1242.32      874.75    528.99 o 
 -19   3   9      646.16      835.26    303.01 o 
 -17   3   9      466.52      536.43    243.86 o 
 -15   3   9     3313.16     3645.55    509.08 o 
 -13   3   9     1364.48     1586.87    215.15 o 
 -11   3   9      914.40     1059.84    164.62 o 
  -9   3   9     2351.38     2338.53    209.18 o 
  -7   3   9     1765.26     1850.19    178.03 o 
  -5   3   9     5724.30     5854.06    268.99 o 
  -3   3   9    11291.07    10789.56    371.09 o 
  -1   3   9     3709.26     3730.32    248.14 o 
   1   3   9     5899.64     5588.15    232.23 o 
   3   3   9     2874.69     3117.43    246.56 o 
   5   3   9      690.35      613.80    158.76 o 
   7   3   9      382.15      467.38    147.11 o 
   9   3   9      243.85      279.24    144.08 o 
  11   3   9      587.56     1023.97    236.99 o 
 -24   4   9     1354.27     1314.28    487.56 o 
 -22   4   9     1955.99     2324.88    459.47 o 
 -20   4   9     2523.95     1999.78    402.78 o 
 -18   4   9     4122.99     4363.89    443.10 o 
 -16   4   9     9108.57     8919.12    515.95 o 
 -14   4   9    12248.74    11762.45    559.80 o 
 -12   4   9    12754.06    11785.65    535.44 o 
 -10   4   9    19890.96    19961.74    663.80 o 
  -8   4   9    10404.63     9663.54    460.40 o 
  -6   4   9    17131.06    16368.09    572.79 o 
  -4   4   9    24216.36    23671.28   1480.18 o 
  -2   4   9    16712.38    16226.02    811.80 o 
   0   4   9    14843.82    14268.87    629.33 o 
   2   4   9     9860.75     8910.80    481.02 o 
   4   4   9     9738.73     9084.29    612.68 o 
   6   4   9    12345.73    12981.02   1211.92 o 
   8   4   9     4916.56     4969.26   1159.16 o 
  10   4   9     3014.17     3761.71    571.10 o 
  12   4   9     2930.02     3933.67    824.56 o 
 -23   5   9       98.23      352.20    264.05 o 
 -21   5   9      421.87      370.38    235.87 o 
 -19   5   9      942.00     1240.88    333.43 o 
 -17   5   9     1927.10     2051.80    408.02 o 
 -15   5   9     1385.04      882.69    228.08 o 
 -13   5   9      217.75        9.62    137.96 o 
 -11   5   9     2787.94     3189.34    383.69 o 
  -9   5   9     4227.31     3790.06    356.21 o 
  -7   5   9     3746.99     3704.57    354.14 o 
  -5   5   9     3978.36     3642.60    329.12 o 
  -3   5   9     1176.26     1014.47    238.22 o 
  -1   5   9      622.60      571.69    190.00 o 
   1   5   9     1761.07     1524.54    272.19 o 
   3   5   9      672.01      498.22    199.64 o 
   5   5   9     2663.91     2542.45    379.80 o 
   7   5   9     1684.86     1650.35    317.26 o 
   9   5   9      386.64      664.20    282.69 o 
  11   5   9      231.15      721.74    290.78 o 
 -22   6   9      375.77      369.25    274.49 o 
 -20   6   9      431.77      818.07    296.63 o 
 -18   6   9      541.93      674.47    279.23 o 
 -16   6   9     1310.71     1643.81    348.99 o 
 -14   6   9     3682.27     3231.78    407.37 o 
 -12   6   9     8236.95     6939.57    459.50 o 
 -10   6   9     8572.18     7315.76    514.72 o 
  -8   6   9     4366.38     3996.73    412.13 o 
  -6   6   9      423.32      341.43    165.91 o 
  -4   6   9      787.84      740.00    210.04 o 
  -2   6   9     4257.81     3850.07    389.69 o 
   0   6   9     3896.64     3502.73    390.04 o 
   2   6   9     2773.44     2490.44    348.56 o 
   4   6   9     4009.15     3636.17    431.72 o 
   6   6   9     2863.34     2886.64    400.02 o 
   8   6   9     1664.20     1660.01    399.79 o 
  10   6   9     1616.02     2114.55    474.53 o 
 -21   7   9     1033.86     1529.38    384.33 o 
 -19   7   9     2106.88     2290.54    498.72 o 
 -17   7   9     2104.21     2124.72    427.98 o 
 -15   7   9     1833.99     1740.85    385.66 o 
 -13   7   9     3879.49     3910.23    434.48 o 
 -11   7   9     8029.74     7949.17    499.36 o 
  -9   7   9     8829.11     8315.36    500.25 o 
  -7   7   9     5876.02     5756.06    447.37 o 
  -5   7   9     3241.18     3049.81    373.12 o 
  -3   7   9     3332.80     3364.95    388.31 o 
  -1   7   9     8688.33     7549.22    500.00 o 
   1   7   9     4992.73     4545.46    457.57 o 
   3   7   9     2870.88     2923.94    392.55 o 
   5   7   9     4226.22     4232.15    478.15 o 
   7   7   9     2746.83     2775.56    494.57 o 
   9   7   9     1500.30     2053.67    450.77 o 
 -20   8   9        1.35      330.73    242.16 o 
 -18   8   9       34.70      441.40    278.73 o 
 -16   8   9        0.20      -87.53    179.68 o 
 -14   8   9       47.87      406.34    252.91 o 
 -12   8   9       85.35       22.82    156.70 o 
 -10   8   9       73.53      143.09    174.62 o 
  -8   8   9      167.70      123.91    165.81 o 
  -6   8   9       59.03        5.36    144.18 o 
  -4   8   9       29.76       79.96    156.83 o 
  -2   8   9      113.80      218.67    181.64 o 
   0   8   9       36.31       80.01    162.77 o 
   2   8   9      234.24      209.15    189.97 o 
   4   8   9      211.66      280.26    178.44 o 
   6   8   9       37.97      526.13    250.74 o 
   8   8   9       18.15      275.01    272.09 o 
 -17   9   9     1609.21     1590.01    462.07 o 
 -15   9   9     1408.82     1698.37    410.16 o 
 -13   9   9     2116.91     2189.19    449.22 o 
 -11   9   9     3117.81     2860.07    413.43 o 
  -9   9   9     3404.49     3718.22    448.06 o 
  -7   9   9     3627.50     3575.84    443.87 o 
  -5   9   9     3763.59     3513.18    445.09 o 
  -3   9   9     5290.15     5092.38    508.32 o 
  -1   9   9     5081.07     4573.09    496.37 o 
   1   9   9     3000.96     3053.44    411.61 o 
   3   9   9     2234.70     2437.52    469.49 o 
   5   9   9     2695.42     2747.63    500.79 o 
 -16  10   9      901.37      905.39    329.03 o 
 -14  10   9     1114.20     1260.65    385.28 o 
 -12  10   9      812.62     1051.97    343.68 o 
 -10  10   9      907.99      996.06    283.23 o 
  -8  10   9     1072.64     1320.80    313.12 o 
  -6  10   9     1904.48     2069.13    376.24 o 
  -4  10   9     3280.87     3090.77    430.15 o 
  -2  10   9     2954.57     2910.38    413.52 o 
   0  10   9     1595.77     1577.36    314.31 o 
   2  10   9      810.89      985.93    339.90 o 
   4  10   9      702.12      961.13    341.91 o 
 -13  11   9      453.25      727.99    320.50 o 
 -11  11   9      930.88     1450.23    383.89 o 
  -9  11   9      985.01     1044.16    283.01 o 
  -7  11   9      236.43      694.42    239.05 o 
  -5  11   9       82.89      471.42    224.00 o 
  -3  11   9      337.64      631.94    203.36 o 
  -1  11   9      316.33      639.14    257.20 o 
 -20   0  10     4543.69     3873.43    640.53 o 
 -18   0  10     6092.42     5667.07    517.87 o 
 -16   0  10    13017.86    11196.37   1351.16 o 
 -14   0  10    17167.24    18127.53   1134.46 o 
 -12   0  10    13080.75    13701.21    927.33 o 
 -10   0  10    18932.71    19367.16   1040.46 o 
  -8   0  10    20234.18    19994.94   1016.56 o 
  -6   0  10     5724.76     6180.96    446.69 o 
  -4   0  10    22915.12    23080.68    836.35 o 
  -2   0  10    20223.24    21875.38    803.66 o 
   0   0  10     7396.30     7282.63    366.38 o 
   2   0  10    10744.38    11532.65    488.16 o 
   4   0  10     9940.67     9829.56    481.20 o 
   6   0  10     2173.42     1980.38    367.05 o 
   8   0  10     2907.05     3004.31    480.01 o 
  10   0  10     3671.12     4038.06    559.17 o 
  12   0  10     3173.42     4151.56    580.62 o 
 -23   1  10      169.91      468.44    369.66 o 
 -21   1  10      302.55      334.60    328.23 o 
 -19   1  10      847.01      942.11    298.22 o 
 -17   1  10     2247.74     2355.50    321.02 o 
 -15   1  10     1626.85     1413.96    248.55 o 
 -13   1  10      137.67      226.84    126.38 o 
 -11   1  10     1164.02     1087.44    177.65 o 
  -9   1  10     2920.61     2945.21    237.29 o 
  -7   1  10      533.53      827.04    134.17 o 
  -5   1  10       96.00      103.52     84.96 o 
  -3   1  10      631.03      910.69    131.73 o 
  -1   1  10      891.54      922.86    146.64 o 
   1   1  10      937.88     1197.04    164.61 o 
   3   1  10     1190.40     1052.33    197.86 o 
   5   1  10       50.78      253.67    125.97 o 
   7   1  10       12.57      156.86    135.36 o 
   9   1  10      361.59      766.98    232.28 o 
  11   1  10      295.89      616.61    176.14 o 
 -24   2  10      363.87      423.83    326.64 o 
 -22   2  10     1520.16     1057.38    345.20 o 
 -20   2  10     2223.54     2173.16    509.87 o 
 -18   2  10     1662.29     1444.86    338.01 o 
 -16   2  10     1257.87     1411.03    259.18 o 
 -14   2  10     1498.83     1460.31    238.87 o 
 -12   2  10     1284.45     1221.68    204.88 o 
 -10   2  10      641.42      767.12    141.27 o 
  -8   2  10     1095.75     1226.59    160.62 o 
  -6   2  10     6640.04     6947.78    294.23 o 
  -4   2  10    17570.45    17829.35    525.04 o 
  -2   2  10    20288.12    19143.67    453.09 o 
   0   2  10     4135.56     4316.78    248.40 o 
   2   2  10     6495.85     6475.42    352.10 o 
   4   2  10    10846.05    10092.41    454.03 o 
   6   2  10     3541.71     3838.69    358.26 o 
   8   2  10      992.41     1163.96    264.13 o 
  10   2  10     1811.22     2381.01    360.35 o 
 -25   3  10      305.22      906.80    253.50 o 
 -23   3  10     1082.90     1406.20    353.05 o 
 -21   3  10     2014.23     1953.45    654.87 o 
 -19   3  10     3815.43     3628.20    535.21 o 
 -17   3  10     4449.97     4066.82    494.17 o 
 -15   3  10      748.54      749.56    177.59 o 
 -13   3  10     1794.95     2025.77    226.66 o 
 -11   3  10     8157.29     8318.88    346.68 o 
  -9   3  10    10274.72    10680.49    375.41 o 
  -7   3  10    17082.73    16860.89    684.42 o 
  -5   3  10    14647.20    14647.31    434.16 o 
  -3   3  10    14567.17    14573.58    606.69 o 
  -1   3  10     9506.53     9642.11    493.23 o 
   1   3  10     5310.25     5047.31    327.49 o 
   3   3  10    14068.19    14131.76    533.67 o 
   5   3  10    11875.04    11208.46    653.85 o 
   7   3  10     3040.15     3037.56    346.03 o 
   9   3  10     2238.38     2159.71    337.82 o 
  11   3  10     2376.46     3179.97    527.87 o 
 -24   4  10        3.88      514.76    225.30 o 
 -22   4  10       58.69      212.07    234.22 o 
 -20   4  10      131.82      420.56    250.29 o 
 -18   4  10      102.64        6.33    155.01 o 
 -16   4  10     1574.67     1392.45    277.22 o 
 -14   4  10     1037.78     1014.94    238.79 o 
 -12   4  10      157.61        5.32    123.32 o 
 -10   4  10       84.68      173.03    133.74 o 
  -8   4  10      119.25      187.34    124.59 o 
  -6   4  10      153.56      144.06    122.95 o 
  -4   4  10     1914.48     1640.21    248.42 o 
  -2   4  10     1249.58     1194.16    229.42 o 
   0   4  10      121.94      144.19    152.30 o 
   2   4  10       42.53       27.70    131.08 o 
   4   4  10       86.52      368.03    184.03 o 
   6   4  10      410.47      405.10    201.70 o 
   8   4  10       39.67      286.38    182.86 o 
  10   4  10       75.50      539.31    182.56 o 
 -23   5  10      725.03      923.24    318.41 o 
 -21   5  10      639.54      772.44    289.66 o 
 -19   5  10     2324.19     2077.66    468.44 o 
 -17   5  10     6001.61     5442.41    490.08 o 
 -15   5  10     5507.96     5230.21    442.46 o 
 -13   5  10     7675.98     7200.32    456.10 o 
 -11   5  10    11949.05    11421.63    550.70 o 
  -9   5  10    10800.88     9859.54    501.00 o 
  -7   5  10     8583.60     7903.83    472.63 o 
  -5   5  10     7431.96     6228.24    404.89 o 
  -3   5  10     7554.23     6901.62    439.26 o 
  -1   5  10     6263.63     5267.74    417.47 o 
   1   5  10     3319.27     3388.33    383.03 o 
   3   5  10     3900.85     4009.82    431.41 o 
   5   5  10     4238.20     4083.32    463.78 o 
   7   5  10     2837.25     3585.47    453.63 o 
   9   5  10     3007.88     3707.88    587.05 o 
 -22   6  10      357.11      879.21    309.29 o 
 -20   6  10      134.76      388.72    247.74 o 
 -18   6  10     1578.10     1218.54    329.15 o 
 -16   6  10     1915.59     1875.39    313.26 o 
 -14   6  10     1185.28     1189.73    271.40 o 
 -12   6  10     3935.46     3322.07    391.35 o 
 -10   6  10     3234.94     3028.60    362.02 o 
  -8   6  10     2061.63     2175.35    316.45 o 
  -6   6  10     1510.19     1302.29    256.21 o 
  -4   6  10      880.05     1190.92    257.23 o 
  -2   6  10     4048.84     3725.45    546.48 o 
   0   6  10     3422.70     2948.86    367.45 o 
   2   6  10      888.75      897.32    245.60 o 
   4   6  10     1335.44     1461.50    306.83 o 
   6   6  10     1161.85     1247.19    294.41 o 
   8   6  10     1065.10     1200.90    366.47 o 
 -21   7  10      218.52      417.40    263.80 o 
 -19   7  10      439.60      552.02    264.00 o 
 -17   7  10      346.31      606.82    274.69 o 
 -15   7  10      471.26      670.74    216.22 o 
 -13   7  10      719.64      618.50    221.31 o 
 -11   7  10     1147.83     1021.96    268.67 o 
  -9   7  10      546.80      450.36    194.66 o 
  -7   7  10      464.06      402.54    195.25 o 
  -5   7  10     2991.79     2707.30    368.96 o 
  -3   7  10     3956.50     3839.14    421.39 o 
  -1   7  10     1388.54     1143.71    263.61 o 
   1   7  10      876.89      915.06    250.34 o 
   3   7  10      854.98      843.59    273.60 o 
   5   7  10     1258.55     1336.61    296.73 o 
   7   7  10      887.58     1114.24    345.76 o 
 -20   8  10      954.71     1251.26    392.04 o 
 -18   8  10     1363.72     1591.40    374.29 o 
 -16   8  10     2261.96     2597.00    479.12 o 
 -14   8  10     2392.17     2113.21    350.39 o 
 -12   8  10     4303.34     4345.54    471.69 o 
 -10   8  10     6425.53     6069.00    502.32 o 
  -8   8  10     4139.96     4301.03    457.71 o 
  -6   8  10     4025.27     4324.78    460.49 o 
  -4   8  10     8558.50     7912.18    541.45 o 
  -2   8  10     8944.97     8222.09    554.41 o 
   0   8  10     4142.15     3643.12    443.42 o 
   2   8  10     2863.40     2926.04    514.29 o 
   4   8  10     3571.15     3390.62    452.91 o 
   6   8  10     2744.87     3220.85    547.15 o 
 -17   9  10        7.94      197.01    242.20 o 
 -15   9  10       52.55      323.78    232.38 o 
 -13   9  10      119.78      107.61    210.10 o 
 -11   9  10      122.48      280.96    180.54 o 
  -9   9  10      167.27      499.34    226.85 o 
  -7   9  10      269.11      202.12    194.05 o 
  -5   9  10      121.31      290.84    203.31 o 
  -3   9  10      101.32      120.34    165.74 o 
  -1   9  10      142.30      353.19    195.24 o 
   1   9  10      213.17      442.06    211.43 o 
   3   9  10      399.12      646.93    248.73 o 
 -14  10  10      737.49     1352.42    382.66 o 
 -12  10  10     1369.39     1885.68    411.32 o 
 -10  10  10     2458.99     2466.42    397.51 o 
  -8  10  10     1899.62     1774.66    356.71 o 
  -6  10  10     1211.29     1335.40    306.53 o 
  -4  10  10     1469.72     1509.89    308.36 o 
  -2  10  10     1772.28     1590.54    306.84 o 
   0  10  10     1217.93     1681.68    325.89 o 
   2  10  10      802.53      977.29    340.23 o 
 -11  11  10     1112.05     1406.37    408.07 o 
  -9  11  10     1132.39     1541.83    324.63 o 
  -7  11  10     1249.49     1444.17    308.44 o 
  -5  11  10     1300.01     1341.82    319.30 o 
  -3  11  10     1696.22     2172.11    353.86 o 
 -25   1  11      803.56     1199.79    511.47 o 
 -23   1  11      956.97      444.54    428.61 o 
 -21   1  11     2583.97     2537.99    542.38 o 
 -19   1  11     4760.76     6093.57    666.92 o 
 -17   1  11     4110.73     3947.45    508.13 o 
 -15   1  11     7524.33     7396.91    543.23 o 
 -13   1  11    12113.62    11797.63    640.05 o 
 -11   1  11    12117.99    11749.44    608.38 o 
  -9   1  11    14780.43    14900.48    564.21 o 
  -7   1  11     6182.73     6057.30    374.46 o 
  -5   1  11     9645.55    10259.40    566.21 o 
  -3   1  11    17027.34    18143.76    554.90 o 
  -1   1  11     4736.06     4929.13    318.48 o 
   1   1  11    10174.46    10081.60    440.68 o 
   3   1  11    20083.02    19251.12   1093.18 o 
   5   1  11     8054.21     7496.91    626.43 o 
   7   1  11     2890.13     3168.02    513.19 o 
   9   1  11     2492.98     3064.24    623.80 o 
 -24   2  11     1077.36     1238.03    493.94 o 
 -22   2  11     1203.17     1346.38    579.98 o 
 -20   2  11     1686.30     1884.09    467.32 o 
 -18   2  11     2306.05     1941.47    411.07 o 
 -16   2  11      877.87     1217.48    300.40 o 
 -14   2  11     2319.73     2046.64    346.95 o 
 -12   2  11     8353.49     7352.31    467.80 o 
 -10   2  11    10751.25    10418.77    735.75 o 
  -8   2  11     5944.70     5901.97    367.95 o 
  -6   2  11     9400.43    10147.56    480.89 o 
  -4   2  11    13011.33    13169.29    550.34 o 
  -2   2  11     8132.95     7913.72    428.73 o 
   0   2  11     7274.04     7726.84    330.84 o 
   2   2  11     6451.21     6179.90    375.09 o 
   4   2  11     2222.06     2164.70    281.04 o 
   6   2  11     2085.96     2277.05    354.96 o 
   8   2  11     1603.38     1731.08    305.78 o 
  10   2  11     1854.73     2343.55    410.11 o 
 -23   3  11      222.64      753.65    374.44 o 
 -21   3  11      825.01      652.27    274.38 o 
 -19   3  11     1105.35     1040.52    255.34 o 
 -17   3  11      115.92      218.58    155.60 o 
 -15   3  11      725.32      774.05    180.64 o 
 -13   3  11     1055.50     1296.04    200.63 o 
 -11   3  11      322.13      288.73    156.32 o 
  -9   3  11      745.26      963.14    196.28 o 
  -7   3  11      762.07      717.67    180.55 o 
  -5   3  11     3338.31     3292.72    310.47 o 
  -3   3  11     5020.80     4720.77    378.48 o 
  -1   3  11      915.69      789.93    150.57 o 
   1   3  11      620.71      478.15    165.90 o 
   3   3  11     3219.61     3262.78    316.31 o 
   5   3  11     1182.20     1290.39    288.55 o 
   7   3  11      173.99      422.06    225.73 o 
   9   3  11      288.36      519.78    250.95 o 
 -24   4  11     1644.06     2109.08    424.58 o 
 -22   4  11     1365.73     1991.72    415.29 o 
 -20   4  11     2643.05     2757.31    790.30 o 
 -18   4  11     3195.64     3304.61    410.58 o 
 -16   4  11     2071.59     1956.09    322.86 o 
 -14   4  11     5412.26     5600.16    432.57 o 
 -12   4  11    13569.41    13881.19    633.17 o 
 -10   4  11    14144.72    13211.36    564.26 o 
  -8   4  11     8501.95     8105.28    437.69 o 
  -6   4  11     4496.03     4236.22    351.63 o 
  -4   4  11    11504.66    11240.15    530.07 o 
  -2   4  11     8339.58     7676.93    448.37 o 
   0   4  11     5008.76     4495.80    410.19 o 
   2   4  11     9067.07     9015.70    528.88 o 
   4   4  11     8271.64     8434.27    587.90 o 
   6   4  11     3850.90     3633.26    442.43 o 
   8   4  11     3826.63     4804.54    722.58 o 
 -23   5  11      166.88      537.89    269.55 o 
 -21   5  11      188.14      336.38    237.89 o 
 -19   5  11      545.22      587.95    241.08 o 
 -17   5  11      308.67      340.95    199.49 o 
 -15   5  11       78.92      138.41    152.16 o 
 -13   5  11       70.27      163.49    160.52 o 
 -11   5  11     1019.69      966.38    228.02 o 
  -9   5  11     3360.09     3081.36    345.89 o 
  -7   5  11     1149.32     1254.37    246.16 o 
  -5   5  11      265.40      227.08    163.34 o 
  -3   5  11      737.22      815.02    228.53 o 
  -1   5  11      692.79      721.08    218.31 o 
   1   5  11      940.03      887.45    243.19 o 
   3   5  11      795.35      855.54    245.94 o 
   5   5  11      267.12      199.31    183.90 o 
   7   5  11      517.26      843.81    239.91 o 
 -22   6  11      290.26      528.94    268.07 o 
 -20   6  11      352.95      312.87    232.29 o 
 -18   6  11     1855.37     1574.70    397.41 o 
 -16   6  11     2353.18     1668.84    312.36 o 
 -14   6  11     2829.53     2835.44    514.31 o 
 -12   6  11     5862.05     5575.84    484.16 o 
 -10   6  11     5454.90     4735.35    441.84 o 
  -8   6  11     3124.85     2720.35    354.87 o 
  -6   6  11     5783.86     5367.87    433.60 o 
  -4   6  11     6410.91     5612.44    445.93 o 
  -2   6  11     2813.72     3275.54    389.83 o 
   0   6  11     1001.92      652.76    237.15 o 
   2   6  11     2389.68     2470.52    474.52 o 
   4   6  11     2964.36     3338.10    433.60 o 
   6   6  11     2136.30     2443.92    393.96 o 
 -21   7  11      446.86      912.29    351.32 o 
 -19   7  11     1988.36     1829.21    415.70 o 
 -17   7  11     3604.99     3436.25    539.50 o 
 -15   7  11     2152.26     2132.65    355.98 o 
 -13   7  11     2519.13     2464.25    373.33 o 
 -11   7  11     3638.53     3973.99    437.06 o 
  -9   7  11     5026.06     4705.12    453.15 o 
  -7   7  11     8542.91     7768.48    547.77 o 
  -5   7  11    11323.96    11104.32    642.26 o 
  -3   7  11     8467.52     7143.58    672.76 o 
  -1   7  11     4247.32     4241.03    455.17 o 
   1   7  11     3285.76     3275.10    425.83 o 
   3   7  11     2278.59     2363.51    384.31 o 
   5   7  11     1950.65     1841.77    340.57 o 
 -18   8  11        0.23      397.11    235.50 o 
 -16   8  11      138.47      352.59    251.76 o 
 -14   8  11      321.98      308.78    208.31 o 
 -12   8  11        0.98        1.65    163.14 o 
 -10   8  11      118.69      256.03    190.55 o 
  -8   8  11       50.29      -48.22    167.78 o 
  -6   8  11      107.73      -20.00    153.77 o 
  -4   8  11       22.36      138.04    161.33 o 
  -2   8  11       40.59        1.47    155.37 o 
   0   8  11       18.65      123.88    175.44 o 
   2   8  11        0.59      156.34    187.53 o 
   4   8  11       80.57      199.36    192.29 o 
 -17   9  11     1404.12     1050.31    331.79 o 
 -15   9  11      853.76      956.48    338.57 o 
 -13   9  11     1367.90     1220.82    299.00 o 
 -11   9  11     2976.66     2931.75    415.80 o 
  -9   9  11     2445.84     2552.74    397.99 o 
  -7   9  11     1972.54     1793.77    335.67 o 
  -5   9  11     2531.01     2447.15    382.24 o 
  -3   9  11     2476.35     2153.87    352.06 o 
  -1   9  11     1943.93     2095.53    356.78 o 
   1   9  11     1605.08     1825.00    349.25 o 
   3   9  11     1994.12     2270.41    388.21 o 
 -14  10  11      775.17     1094.65    360.99 o 
 -12  10  11      725.41      908.64    262.74 o 
 -10  10  11      837.96     1045.26    275.09 o 
  -8  10  11      673.43      866.31    252.97 o 
  -6  10  11      563.69      952.50    256.28 o 
  -4  10  11     1457.19     1494.40    307.44 o 
  -2  10  11     1748.11     1925.37    349.71 o 
   0  10  11     1164.19     1455.31    310.68 o 
 -24   0  12      535.76      774.37    419.05 o 
 -22   0  12     1547.37     1798.89    624.59 o 
 -20   0  12     6392.57     6320.82    999.03 o 
 -18   0  12     4346.68     4663.73    795.08 o 
 -16   0  12     4403.96     4531.48    748.87 o 
 -14   0  12    18463.28    17617.66   1145.62 o 
 -12   0  12    21209.92    20348.66   1171.11 o 
 -10   0  12     7373.24     7087.22    709.04 o 
  -8   0  12     2723.15     2704.27    396.35 o 
  -6   0  12     9299.25     9268.83   1245.20 o 
  -4   0  12    11630.68    12086.96    667.03 o 
  -2   0  12    10811.34    10113.16    633.73 o 
   0   0  12     7275.94     8500.33    599.13 o 
   2   0  12     7166.14     6644.41    607.07 o 
   4   0  12     7145.40     7512.64    882.72 o 
   6   0  12     2297.93     1900.87    565.64 o 
   8   0  12     1631.69     2506.34    615.03 o 
 -25   1  12       51.47      255.74    230.84 o 
 -23   1  12       89.23      460.60    290.81 o 
 -21   1  12      341.36      213.51    251.89 o 
 -19   1  12      306.62      434.76    284.99 o 
 -17   1  12      104.71       -5.12    187.34 o 
 -15   1  12      283.44      526.99    241.85 o 
 -13   1  12      990.90     1039.52    271.50 o 
 -11   1  12      650.11      732.93    239.41 o 
  -9   1  12     1119.39     1209.59    223.95 o 
  -7   1  12     1625.32     1504.39    263.27 o 
  -5   1  12     3602.66     3699.68    339.45 o 
  -3   1  12     1048.24     1100.33    195.68 o 
  -1   1  12      128.70      255.49    142.26 o 
   1   1  12       29.66       65.03    153.46 o 
   3   1  12      189.12      206.71    181.74 o 
   5   1  12      209.56       33.92    218.29 o 
   7   1  12       47.91       41.28    179.41 o 
   9   1  12      410.26     1135.99    279.41 o 
 -24   2  12      428.23      801.93    281.42 o 
 -22   2  12      706.70      976.78    366.56 o 
 -20   2  12     2269.88     2546.18    498.31 o 
 -18   2  12     1869.72     1921.65    409.36 o 
 -16   2  12     2544.89     2490.15    416.83 o 
 -14   2  12     5821.81     5714.37    428.78 o 
 -12   2  12     6772.40     5865.59    403.47 o 
 -10   2  12     4074.36     4379.62    379.60 o 
  -8   2  12     1119.25     1026.88    220.00 o 
  -6   2  12     1402.82     1620.02    264.67 o 
  -4   2  12     6527.52     6273.79    361.35 o 
  -2   2  12     5854.04     6277.65    372.22 o 
   0   2  12     7390.69     6279.32    471.19 o 
   2   2  12     8597.51     8131.69    504.63 o 
   4   2  12     4239.12     4097.61    487.36 o 
   6   2  12     2101.07     2734.95    656.46 o 
   8   2  12     1285.77     1940.21    382.74 o 
 -23   3  12     1200.22     1652.30    565.64 o 
 -21   3  12     1738.45     2069.76    666.02 o 
 -19   3  12     2998.11     2917.42    528.62 o 
 -17   3  12     4471.53     5267.24    647.91 o 
 -15   3  12     5177.54     4709.33    571.94 o 
 -13   3  12     5467.76     5078.31    575.44 o 
 -11   3  12    10986.23    10653.26    700.85 o 
  -9   3  12     6887.72     6711.54    557.84 o 
  -7   3  12     6180.91     6471.40   1186.25 o 
  -5   3  12    12336.05    12217.94    827.75 o 
  -3   3  12    10122.32    10121.40    527.33 o 
  -1   3  12     8290.26     8058.07    629.34 o 
   1   3  12    10804.48    10350.63    803.05 o 
   3   3  12     5287.05     4638.58    700.28 o 
   5   3  12     3311.56     3144.83    962.38 o 
   7   3  12     2762.35     4137.93    812.61 o 
 -24   4  12      144.62      862.00    366.47 o 
 -22   4  12       20.69      398.34    339.38 o 
 -20   4  12      137.87       59.30    233.52 o 
 -18   4  12        2.25      111.44    255.32 o 
 -16   4  12        0.08       39.48    193.70 o 
 -14   4  12      328.37      184.34    229.11 o 
 -12   4  12       51.71      175.69    195.42 o 
 -10   4  12      155.24      251.34    217.05 o 
  -8   4  12       58.00      237.17    214.63 o 
  -6   4  12      298.47      311.80    230.40 o 
  -4   4  12      673.42      802.29    304.40 o 
  -2   4  12       44.95       35.15    204.25 o 
   0   4  12     1560.16     1403.68    362.25 o 
   2   4  12        5.75       27.17    204.10 o 
   4   4  12      187.23      590.49    261.95 o 
   6   4  12       17.48      158.50    171.43 o 
 -23   5  12      392.97      608.66    302.74 o 
 -21   5  12     1422.47     1899.27    599.10 o 
 -19   5  12     3510.09     3642.70    584.71 o 
 -17   5  12     3658.19     4111.24    595.96 o 
 -15   5  12     3824.67     3581.54    427.40 o 
 -13   5  12     5762.51     6062.63    482.54 o 
 -11   5  12     5696.49     5176.55    447.49 o 
  -9   5  12     3241.82     3169.78    362.98 o 
  -7   5  12     6520.72     5498.09    428.57 o 
  -5   5  12    13006.58    12719.51    598.22 o 
  -3   5  12     5231.82     4219.44    407.53 o 
  -1   5  12     2237.74     2277.93    339.57 o 
   1   5  12     3670.24     3565.91    416.59 o 
   3   5  12     3515.76     3676.66    444.92 o 
   5   5  12     2837.86     2443.15    369.81 o 
   7   5  12     1710.90     2302.21    425.84 o 
 -22   6  12      866.48     1477.03    616.63 o 
 -20   6  12      882.54      717.99    285.33 o 
 -18   6  12      725.84      638.23    229.98 o 
 -16   6  12      962.57     1186.77    284.85 o 
 -14   6  12      922.37     1222.13    294.82 o 
 -12   6  12     2802.12     2698.70    381.24 o 
 -10   6  12     5238.03     4200.45    426.31 o 
  -8   6  12     3184.03     3017.42    380.63 o 
  -6   6  12     4390.79     4201.59    448.43 o 
  -4   6  12     3538.51     3467.93    591.31 o 
  -2   6  12     1305.40     1309.20    277.44 o 
   0   6  12     1879.89     2213.77    361.63 o 
   2   6  12      867.04      993.23    263.06 o 
   4   6  12      396.55      764.61    242.61 o 
   6   6  12      935.05     1155.46    292.05 o 
 -21   7  12       18.48      413.46    266.16 o 
 -19   7  12      361.26      253.51    242.18 o 
 -17   7  12      316.60      563.40    230.40 o 
 -15   7  12       73.27      190.74    184.16 o 
 -13   7  12      486.12      571.91    215.67 o 
 -11   7  12      403.16      403.47    207.36 o 
  -9   7  12      141.53      178.49    176.95 o 
  -7   7  12      524.93      507.15    217.41 o 
  -5   7  12      732.80      905.58    246.27 o 
  -3   7  12      824.02      930.42    255.91 o 
  -1   7  12      725.72      758.33    233.06 o 
   1   7  12      668.92      654.06    227.40 o 
   3   7  12      908.87      904.77    271.37 o 
 -18   8  12     1620.04     1790.68    421.83 o 
 -16   8  12     1353.53     1771.82    404.76 o 
 -14   8  12     1171.13     1372.73    313.68 o 
 -12   8  12     2101.73     2053.23    341.58 o 
 -10   8  12     3763.80     4191.02    474.56 o 
  -8   8  12     3961.01     3781.34    463.14 o 
  -6   8  12     3746.61     3471.14    443.85 o 
  -4   8  12     3562.41     3725.53    456.14 o 
  -2   8  12     3273.34     2935.70    506.80 o 
   0   8  12     2993.39     2960.38    414.55 o 
   2   8  12     2407.82     2690.49    423.34 o 
 -17   9  12      178.24      238.94    296.97 o 
 -15   9  12      176.20      731.40    296.52 o 
 -13   9  12       27.95      241.05    175.41 o 
 -11   9  12        9.60      210.99    193.38 o 
  -9   9  12       85.68      345.00    180.18 o 
  -7   9  12      101.83      447.25    203.85 o 
  -5   9  12       23.39      221.89    168.89 o 
  -3   9  12        7.98      273.40    169.00 o 
  -1   9  12      179.52      483.65    213.66 o 
 -12  10  12     1134.90     1200.83    295.35 o 
 -10  10  12     1020.97     1111.46    284.77 o 
  -8  10  12      988.02      964.23    253.79 o 
  -6  10  12     1235.75     1534.74    303.86 o 
  -4  10  12     1275.47     1978.18    341.67 o 
 -25   1  13      581.03     1243.24    330.22 o 
 -23   1  13      641.90     1081.22    351.56 o 
 -21   1  13     2042.00     2072.77    458.94 o 
 -19   1  13     2479.72     2460.29    472.92 o 
 -17   1  13     1919.64     1580.51    509.87 o 
 -15   1  13     5583.29     5364.67    509.55 o 
 -13   1  13    10374.99     9850.81    617.85 o 
 -11   1  13     6096.33     5838.90    422.17 o 
  -9   1  13     4000.42     3959.82    388.19 o 
  -7   1  13     6661.73     6518.84    378.57 o 
  -5   1  13     7852.71     8639.08    439.04 o 
  -3   1  13     7819.45     7971.50    414.01 o 
  -1   1  13     3870.91     3754.70    334.39 o 
   1   1  13     2732.69     2895.94    372.98 o 
   3   1  13     5693.03     5975.75   1055.59 o 
   5   1  13     4722.88     5179.42    677.17 o 
   7   1  13     2544.11     3163.92    536.96 o 
 -24   2  13      605.79      874.75    404.71 o 
 -22   2  13     1072.09     1127.12    362.36 o 
 -20   2  13     1276.17     1128.15    356.11 o 
 -18   2  13     1102.54     1124.08    340.34 o 
 -16   2  13      807.60      748.14    265.78 o 
 -14   2  13     2169.15     2007.76    313.64 o 
 -12   2  13     4954.99     4849.02    400.09 o 
 -10   2  13     3245.17     3223.55    366.06 o 
  -8   2  13     3880.03     4262.45    407.20 o 
  -6   2  13     4900.41     5406.90    434.29 o 
  -4   2  13     5195.49     4974.80    365.81 o 
  -2   2  13     4256.07     4252.28    350.94 o 
   0   2  13     2603.14     2529.44    354.09 o 
   2   2  13     1738.08     2173.78    349.61 o 
   4   2  13     1235.24     1596.54    532.18 o 
   6   2  13     1122.81      906.62    380.81 o 
 -23   3  13       60.69      200.76    239.00 o 
 -21   3  13      373.27      363.87    256.92 o 
 -19   3  13      735.02     1027.31    361.23 o 
 -17   3  13       62.48       88.34    210.64 o 
 -15   3  13      225.93      252.24    219.33 o 
 -13   3  13     2261.99     2532.67    464.39 o 
 -11   3  13      671.00      664.00    273.95 o 
  -9   3  13      405.10      322.09    230.70 o 
  -7   3  13     1753.16     1946.46    412.89 o 
  -5   3  13      959.39      855.72    320.46 o 
  -3   3  13      464.49      489.50    186.72 o 
  -1   3  13      632.10      474.38    252.70 o 
   1   3  13      429.96      303.53    245.11 o 
   3   3  13     1466.16     2333.57    459.53 o 
   5   3  13     1257.23     1652.30    533.77 o 
   7   3  13      236.23      823.76    259.72 o 
 -22   4  13     1229.40     1644.34    517.84 o 
 -20   4  13     1510.57     2395.06    513.69 o 
 -18   4  13     2172.86     2474.55    502.75 o 
 -16   4  13     1578.72     1780.23    426.72 o 
 -14   4  13     2569.48     2595.85    479.76 o 
 -12   4  13     6038.74     5513.58    621.48 o 
 -10   4  13     3824.11     3212.05    506.97 o 
  -8   4  13     4329.79     4538.72    608.66 o 
  -6   4  13     7691.58     7893.69    673.13 o 
  -4   4  13     4433.54     4722.68    612.41 o 
  -2   4  13     5642.23     6177.29    652.52 o 
   0   4  13     4968.32     4960.53    622.45 o 
   2   4  13     3438.90     3259.47    552.53 o 
   4   4  13     3686.90     4028.49    591.50 o 
   6   4  13     1969.85     2351.78    548.11 o 
 -23   5  13       50.64      750.47    328.23 o 
 -21   5  13       18.29      348.94    304.33 o 
 -19   5  13        3.98      166.44    211.20 o 
 -17   5  13      714.46      856.14    322.37 o 
 -15   5  13      354.35      590.22    277.21 o 
 -13   5  13       44.09      -21.00    188.15 o 
 -11   5  13       15.82       57.72    199.27 o 
  -9   5  13       56.12       -7.23    429.41 o 
  -7   5  13      250.64        2.23    261.31 o 
  -5   5  13      389.83      426.88    246.09 o 
  -3   5  13      532.22      354.22    296.36 o 
  -1   5  13     1507.99     2051.77    442.52 o 
   1   5  13      203.49      220.49    222.38 o 
   3   5  13       56.43      505.15    260.16 o 
   5   5  13      104.20      329.73    221.79 o 
 -20   6  13     1843.14     2434.64    723.38 o 
 -18   6  13     1258.52     1468.76    390.99 o 
 -16   6  13      982.27     1071.51    351.29 o 
 -14   6  13      998.61      809.12    312.61 o 
 -12   6  13     2584.39     2464.50    523.42 o 
 -10   6  13     4995.97     5023.89    639.44 o 
  -8   6  13     4609.71     4497.42    640.45 o 
  -6   6  13     4175.07     3940.16    599.10 o 
  -4   6  13     4038.40     3569.02    590.12 o 
  -2   6  13     1618.54     1601.34    411.29 o 
   0   6  13     1560.88     1104.30    367.41 o 
   2   6  13     2393.67     2574.99    533.28 o 
   4   6  13     1679.79     1826.20    465.86 o 
 -19   7  13     1279.21     1193.42    533.77 o 
 -17   7  13     1735.75     2164.32    458.52 o 
 -15   7  13     1386.76     1925.69    433.98 o 
 -13   7  13     1776.13     2220.15    480.48 o 
 -11   7  13     3219.60     3710.04    591.18 o 
  -9   7  13     3986.18     3524.21    564.87 o 
  -7   7  13     5482.34     5224.10    675.09 o 
  -5   7  13     4315.68     4187.21    646.82 o 
  -3   7  13     3106.30     2710.08    521.04 o 
  -1   7  13     2697.41     2611.60    532.51 o 
   1   7  13     1929.68     2087.80    496.14 o 
   3   7  13     1464.61     1155.35    409.70 o 
 -18   8  13       13.05      503.50    447.73 o 
 -16   8  13        6.36      375.73    246.36 o 
 -14   8  13        4.22      214.62    251.46 o 
 -12   8  13       22.83      117.65    180.01 o 
 -10   8  13       12.63       65.85    175.51 o 
  -8   8  13        6.81      128.59    179.17 o 
  -6   8  13      221.56      333.78    172.53 o 
  -4   8  13      246.55      425.37    207.25 o 
  -2   8  13        3.49      114.02    185.42 o 
   0   8  13       14.93      401.75    212.12 o 
 -15   9  13     1134.13     1081.02    280.13 o 
 -13   9  13     1078.25     1482.02    307.58 o 
 -11   9  13     1199.03     1293.92    302.51 o 
  -9   9  13     1507.04     1821.80    337.94 o 
  -7   9  13     1978.81     2230.42    367.45 o 
  -5   9  13     2081.09     1884.25    335.21 o 
  -3   9  13     1511.75     1773.63    319.20 o 
 -24   0  14      586.21      659.65    382.40 o 
 -22   0  14      507.14      715.41    460.48 o 
 -20   0  14     2306.86     3236.09    787.11 o 
 -18   0  14     3735.27     3819.26    753.65 o 
 -16   0  14     2754.17     3361.97    680.36 o 
 -14   0  14    10751.98     8878.14    876.34 o 
 -12   0  14    14588.25    12765.91   1011.78 o 
 -10   0  14    10490.38    10023.16    676.69 o 
  -8   0  14     7646.92     6925.24    563.60 o 
  -6   0  14     6148.03     6753.80    577.75 o 
  -4   0  14     6463.20     7158.12    577.98 o 
  -2   0  14     7406.11     7090.80    591.42 o 
   0   0  14     5722.27     5543.05    597.71 o 
   2   0  14     5891.42     5724.90    905.02 o 
   4   0  14     5725.86     6950.19   1011.78 o 
   6   0  14     3599.91     4474.12    826.95 o 
 -23   1  14       79.13      214.64    216.74 o 
 -21   1  14        3.31       91.92    230.35 o 
 -19   1  14       37.15       46.10    235.02 o 
 -17   1  14      224.83      370.79    238.05 o 
 -15   1  14      213.49      314.41    198.95 o 
 -13   1  14      553.85      452.72    185.99 o 
 -11   1  14     1879.01     1735.88    411.78 o 
  -9   1  14     1403.93     2000.82    317.87 o 
  -7   1  14     1908.29     2068.16    279.39 o 
  -5   1  14     1717.70     1849.23    266.14 o 
  -3   1  14     1664.75     1710.44    269.26 o 
  -1   1  14     1156.10     1353.56    285.88 o 
   1   1  14      529.05      398.56    206.46 o 
   3   1  14      308.74      492.34    228.90 o 
   5   1  14      511.14      906.17    259.56 o 
 -24   2  14      379.59      666.02    282.02 o 
 -22   2  14      682.40      839.70    407.90 o 
 -20   2  14     2144.79     2538.21    704.26 o 
 -18   2  14     1303.00      892.28    503.50 o 
 -16   2  14     1276.94     1097.22    360.40 o 
 -14   2  14     4930.90     4549.31    799.06 o 
 -12   2  14     3807.59     3152.40    508.40 o 
 -10   2  14     1567.62     1714.12    387.59 o 
  -8   2  14     2690.39     2546.54    454.58 o 
  -6   2  14     2089.49     2089.61    335.86 o 
  -4   2  14     3781.87     4072.73    431.89 o 
  -2   2  14     2221.47     2258.81    446.59 o 
   0   2  14      744.60      610.32    329.03 o 
   2   2  14     2683.50     2730.23    494.47 o 
   4   2  14     2976.38     4376.93    830.13 o 
 -23   3  14     1199.67     1517.32    360.96 o 
 -21   3  14     1697.67     2070.39    473.34 o 
 -19   3  14     2402.54     2285.47    499.56 o 
 -17   3  14     3805.05     4120.87    772.77 o 
 -15   3  14     5850.97     5591.89    666.06 o 
 -13   3  14     4914.60     4610.48    599.11 o 
 -11   3  14     2210.14     1976.94    435.78 o 
  -9   3  14     3579.66     3511.09    533.75 o 
  -7   3  14     4835.21     5261.40    616.18 o 
  -5   3  14     8596.54     7860.90    516.24 o 
  -3   3  14     8505.30     8753.63    824.56 o 
  -1   3  14     2535.85     3007.10    505.83 o 
   1   3  14     2491.14     3186.73    536.66 o 
   3   3  14     3980.47     4143.30    599.10 o 
   5   3  14     2378.90     3220.16    732.94 o 
 -22   4  14       32.07      208.95    242.99 o 
 -20   4  14       28.28       58.87    177.63 o 
 -18   4  14      146.42      190.27    228.17 o 
 -16   4  14      281.52      358.34    244.84 o 
 -14   4  14       42.19       62.43    223.88 o 
 -12   4  14      772.87     1040.13    343.35 o 
 -10   4  14      562.01      606.02    288.40 o 
  -8   4  14       51.82       -1.62    203.93 o 
  -6   4  14        7.75       15.42    210.47 o 
  -4   4  14       38.48      394.10    247.10 o 
  -2   4  14       21.81      289.20    230.38 o 
   0   4  14        1.45       76.29    214.62 o 
   2   4  14        0.11      293.02    197.45 o 
   4   4  14       37.13      319.29    287.60 o 
 -21   5  14      789.59     1085.05    296.23 o 
 -19   5  14     1584.55     2058.42    438.26 o 
 -17   5  14     2020.97     1940.88    430.27 o 
 -15   5  14     2956.47     3125.33    552.15 o 
 -13   5  14     5032.99     5334.43    676.53 o 
 -11   5  14     5598.00     5124.07    656.80 o 
  -9   5  14     4365.92     4311.32    620.57 o 
  -7   5  14     2806.56     3036.02    547.30 o 
  -5   5  14     3408.69     3651.70    586.89 o 
  -3   5  14     4837.97     5255.38    668.77 o 
  -1   5  14     3930.65     3961.85    673.99 o 
   1   5  14     3800.56     4324.35    619.66 o 
   3   5  14     3148.12     3524.21    579.15 o 
 -20   6  14      557.40      690.39    233.65 o 
 -18   6  14      828.94      775.73    291.16 o 
 -16   6  14      737.08     1156.71    321.75 o 
 -14   6  14      654.61     1167.46    352.50 o 
 -12   6  14     1089.24     1184.01    341.03 o 
 -10   6  14     3519.44     3579.63    586.96 o 
  -8   6  14     3975.67     3757.21    602.86 o 
  -6   6  14     1934.72     2355.01    491.60 o 
  -4   6  14     2315.92     2464.54    486.09 o 
  -2   6  14     2258.32     2654.30    498.08 o 
   0   6  14     1672.39     1776.42    595.12 o 
   2   6  14     1336.66     1892.59    408.85 o 
 -19   7  14      173.19      224.66    302.74 o 
 -17   7  14      185.25      349.72    243.34 o 
 -15   7  14       94.88      321.81    249.63 o 
 -13   7  14      308.62      213.02    254.30 o 
 -11   7  14      460.36      685.54    293.83 o 
  -9   7  14       58.75      342.91    225.46 o 
  -7   7  14      292.07      469.46    236.49 o 
  -5   7  14      621.39      369.74    254.91 o 
  -3   7  14      316.99      633.22    324.77 o 
  -1   7  14      523.91      764.95    342.90 o 
 -16   8  14     1338.05     1538.24    390.92 o 
 -14   8  14     1177.19     1512.93    393.60 o 
 -12   8  14     1743.06     1934.16    447.02 o 
 -10   8  14     2602.53     2410.20    502.04 o 
  -8   8  14     2794.40     3090.11    555.97 o 
  -6   8  14     2422.19     2497.46    484.80 o 
  -4   8  14     2002.03     2401.55    590.34 o 
  -2   8  14     2150.46     2076.72    525.68 o 
 -13   9  14      155.62      796.94    279.64 o 
 -11   9  14       60.56      357.77    226.37 o 
  -9   9  14      120.69      254.30    200.96 o 
  -7   9  14      220.80      479.32    241.52 o 
 -23   1  15      605.96      805.96    281.77 o 
 -21   1  15     1607.03     1819.20    436.02 o 
 -19   1  15     2946.25     3395.98    541.93 o 
 -17   1  15     1734.75     1779.72    392.84 o 
 -15   1  15     2609.04     2627.39    371.36 o 
 -13   1  15     5008.38     4883.04    458.02 o 
 -11   1  15     4046.59     4099.81    433.79 o 
  -9   1  15     3084.74     3124.25    336.15 o 
  -7   1  15     4213.34     4376.75    389.52 o 
  -5   1  15     6849.55     6563.17    426.74 o 
  -3   1  15     5005.12     5572.00    428.44 o 
  -1   1  15     1847.92     1728.24    324.48 o 
   1   1  15     1648.04     1783.31    389.16 o 
   3   1  15     2816.95     4227.16    815.79 o 
 -22   2  15      434.69      637.34    388.78 o 
 -20   2  15     1155.99     1057.98    513.06 o 
 -18   2  15     1378.23     1563.05    408.22 o 
 -16   2  15     1153.65      838.49    326.89 o 
 -14   2  15     1133.33      994.42    309.23 o 
 -12   2  15     1946.83     2426.88    459.75 o 
 -10   2  15     3047.79     3092.02    513.73 o 
  -8   2  15     2820.87     2701.12    377.66 o 
  -6   2  15     3672.70     3630.62    422.64 o 
  -4   2  15     2549.47     2646.60    383.67 o 
  -2   2  15      863.26     1068.17    360.52 o 
   0   2  15     1005.45     1082.60    340.98 o 
   2   2  15     1420.62     1413.30    463.66 o 
 -23   3  15      130.37      186.32    307.52 o 
 -21   3  15      327.12      452.69    245.81 o 
 -19   3  15      461.47      474.34    258.39 o 
 -17   3  15       46.43      145.82    205.95 o 
 -15   3  15      139.00      152.96    220.72 o 
 -13   3  15     1692.38     1402.03    383.17 o 
 -11   3  15     2376.12     2249.03    461.36 o 
  -9   3  15      808.46      753.58    295.02 o 
  -7   3  15     1073.76     1317.62    365.60 o 
  -5   3  15     1593.46     1573.96    321.13 o 
  -3   3  15      655.73      783.59    296.31 o 
  -1   3  15      137.02      278.35    220.09 o 
   1   3  15      185.56      153.67    242.99 o 
   3   3  15      316.40      624.59    256.53 o 
 -22   4  15     1576.01     2093.50    434.68 o 
 -20   4  15     2669.75     2765.14    514.52 o 
 -18   4  15     3052.85     3639.07    584.09 o 
 -16   4  15     2737.97     3173.93    549.64 o 
 -14   4  15     1733.71     1969.94    440.75 o 
 -12   4  15     3397.49     4003.96    612.53 o 
 -10   4  15     4534.54     4934.43    655.23 o 
  -8   4  15     2695.97     2357.12    477.31 o 
  -6   4  15     5507.46     5773.58    873.16 o 
  -4   4  15     6128.37     7070.24    757.68 o 
  -2   4  15     2533.17     3161.22    541.79 o 
   0   4  15     2966.48     3278.52    556.00 o 
   2   4  15     3232.52     3415.00    567.81 o 
 -21   5  15      214.27      679.66    220.10 o 
 -19   5  15      159.87      398.00    205.60 o 
 -17   5  15      841.43     1198.28    356.20 o 
 -15   5  15      725.38      797.25    303.28 o 
 -13   5  15       40.43       94.49    186.86 o 
 -11   5  15      404.43      559.69    266.37 o 
  -9   5  15      352.60      508.76    267.69 o 
  -7   5  15      270.10      609.37    296.08 o 
  -5   5  15      792.51     1053.49    351.43 o 
  -3   5  15      282.67      679.79    252.07 o 
  -1   5  15      289.17      701.57    249.09 o 
   1   5  15      568.76     1021.21    541.74 o 
 -20   6  15      645.19      634.86    381.61 o 
 -18   6  15      749.68     1007.32    275.76 o 
 -16   6  15      843.44      785.66    259.48 o 
 -14   6  15     1148.06     1063.78    321.87 o 
 -12   6  15     1044.33     1690.74    390.72 o 
 -10   6  15      803.35      963.01    302.50 o 
  -8   6  15      660.35      847.57    278.35 o 
  -6   6  15     1031.24     1092.10    329.51 o 
  -4   6  15     2304.61     2524.06    510.85 o 
  -2   6  15     1907.47     2180.19    412.41 o 
   0   6  15     1172.70     1459.89    374.66 o 
 -17   7  15      919.54     1547.21    412.08 o 
 -15   7  15     1809.72     2350.02    477.13 o 
 -13   7  15     1819.90     1888.76    462.65 o 
 -11   7  15     1916.71     1671.91    441.22 o 
  -9   7  15     1696.13     2070.28    458.89 o 
  -7   7  15     1345.43     1525.23    403.39 o 
  -5   7  15     1948.58     2296.69    511.32 o 
  -3   7  15     1754.07     1451.19    442.74 o 
 -14   8  15        3.06      178.41    208.73 o 
 -12   8  15       44.20      260.65    191.66 o 
 -10   8  15        4.67       74.59    321.06 o 
  -8   8  15       14.66      132.25    199.52 o 
  -6   8  15      121.34      405.81    235.45 o 
 -22   0  16      935.82     1346.38    505.09 o 
 -20   0  16     2318.64     2640.18    729.75 o 
 -18   0  16     2430.79     2547.77    672.39 o 
 -16   0  16     1405.98     1199.79    500.31 o 
 -14   0  16     2985.17     2606.72    637.34 o 
 -12   0  16     6873.06     6604.05    740.11 o 
 -10   0  16     3928.77     3874.43    557.34 o 
  -8   0  16     5949.64     6291.08    669.12 o 
  -6   0  16     9820.74    10259.16    731.43 o 
  -4   0  16     5824.73     5468.52    615.79 o 
  -2   0  16     2546.31     2992.31    689.92 o 
   0   0  16     3000.15     3245.65    736.13 o 
   2   0  16     3669.64     4480.50    820.57 o 
 -23   1  16       86.54       20.71    259.72 o 
 -21   1  16      146.18      374.44    361.69 o 
 -19   1  16       85.67      103.57    340.98 o 
 -17   1  16      357.28      583.13    288.42 o 
 -15   1  16      743.38      862.25    289.93 o 
 -13   1  16      492.11      546.78    272.05 o 
 -11   1  16      612.29      559.19    217.04 o 
  -9   1  16      592.63      568.73    218.59 o 
  -7   1  16      977.04     1020.76    264.78 o 
  -5   1  16     1623.00     1712.95    331.96 o 
  -3   1  16      803.07      798.07    297.30 o 
  -1   1  16      367.32      521.03    350.54 o 
   1   1  16      761.65     1703.29    474.82 o 
 -22   2  16      291.37      840.30    202.19 o 
 -20   2  16      937.14      812.10    467.65 o 
 -18   2  16      722.97      515.28    253.49 o 
 -16   2  16       21.59      -30.21    175.93 o 
 -14   2  16     1057.52     1281.41    380.31 o 
 -12   2  16     3738.32     3001.35    526.67 o 
 -10   2  16     1808.10     1853.02    428.11 o 
  -8   2  16     1366.11     1254.86    283.30 o 
  -6   2  16     1591.70     1539.65    320.04 o 
  -4   2  16      579.09      728.24    305.72 o 
  -2   2  16      671.22      919.27    315.37 o 
   0   2  16      568.08      617.63    277.95 o 
 -21   3  16     1090.46     1527.12    371.69 o 
 -19   3  16     1206.99     1148.15    328.65 o 
 -17   3  16      983.39     1094.24    334.43 o 
 -15   3  16     1057.61     1471.88    386.36 o 
 -13   3  16     3344.92     3298.08    552.71 o 
 -11   3  16     3899.17     3815.69    609.51 o 
  -9   3  16     1995.14     2748.33    517.24 o 
  -7   3  16     1957.85     2175.24    360.47 o 
  -5   3  16     1627.24     1796.76    415.97 o 
  -3   3  16     1257.07     2662.13    683.55 o 
  -1   3  16     1539.48     1833.35    474.82 o 
   1   3  16     1700.78     2532.94    466.95 o 
 -20   4  16        8.01       11.33    176.44 o 
 -18   4  16       31.74      367.04    228.71 o 
 -16   4  16        4.18      210.84    199.27 o 
 -14   4  16      356.31      643.58    303.53 o 
 -12   4  16      306.16      505.42    230.94 o 
 -10   4  16       24.51      136.88    211.49 o 
  -8   4  16       18.56      171.80    237.71 o 
  -6   4  16      206.74      231.92    230.49 o 
  -4   4  16      428.16      844.76    292.93 o 
  -2   4  16       47.51      458.94    237.20 o 
   0   4  16        1.50      298.82    201.60 o 
 -19   5  16      895.50     1254.87    313.63 o 
 -17   5  16     1234.96     1481.71    347.97 o 
 -15   5  16     1930.77     2207.52    460.47 o 
 -13   5  16     3212.18     3633.75    583.88 o 
 -11   5  16     2226.99     2564.87    490.66 o 
  -9   5  16     1027.92      896.84    309.40 o 
  -7   5  16     2881.21     3240.26    576.41 o 
  -5   5  16     4338.40     4351.40    644.87 o 
  -3   5  16     2761.41     3626.13    588.55 o 
  -1   5  16     2169.75     2552.97    457.14 o 
 -18   6  16      652.44      838.66    317.08 o 
 -16   6  16      898.26     1038.90    368.86 o 
 -14   6  16      515.33      570.82    229.83 o 
 -12   6  16      471.42      473.90    218.18 o 
 -10   6  16      491.35      748.09    304.33 o 
  -8   6  16     1224.39     1672.35    404.17 o 
  -6   6  16     1712.38     2322.04    472.29 o 
  -4   6  16      787.52     1152.52    359.30 o 
 -15   7  16      338.06      652.18    208.61 o 
 -13   7  16      621.56      693.92    235.42 o 
 -11   7  16      644.74      705.45    224.33 o 
  -9   7  16      200.11      369.99    471.63 o 
  -7   7  16       99.86      412.71    218.78 o 
 -21   1  17     1467.02     2407.55    662.83 o 
 -19   1  17     2039.04     2274.10    515.45 o 
 -17   1  17      812.32      978.99    310.15 o 
 -15   1  17     1239.22     1269.01    353.61 o 
 -13   1  17     3922.41     3824.23    483.68 o 
 -11   1  17     2688.14     3262.82    438.16 o 
  -9   1  17     1989.99     2395.72    388.75 o 
  -7   1  17     3517.18     3759.08    463.13 o 
  -5   1  17     3492.32     3887.95    470.53 o 
  -3   1  17     2970.68     3404.39    532.34 o 
  -1   1  17     2431.66     4298.86    844.48 o 
 -22   2  17      412.92      847.41    285.53 o 
 -20   2  17      830.44      854.14    282.53 o 
 -18   2  17      854.11      750.94    271.76 o 
 -16   2  17      539.80      807.70    291.24 o 
 -14   2  17     1377.52     2024.46    437.30 o 
 -12   2  17     1688.59     1552.42    421.25 o 
 -10   2  17     1209.62     1264.41    307.47 o 
  -8   2  17     1899.51     1964.28    359.61 o 
  -6   2  17     1904.74     2008.55    362.14 o 
  -4   2  17     1145.09     1503.16    384.01 o 
  -2   2  17     1034.32     1639.81    369.03 o 
 -21   3  17      238.47      612.64    199.13 o 
 -19   3  17      485.64      821.60    251.34 o 
 -17   3  17      182.69      494.96    213.92 o 
 -15   3  17      310.61      431.12    216.59 o 
 -13   3  17      945.52      830.03    305.38 o 
 -11   3  17      464.83      438.65    251.76 o 
  -9   3  17      421.00      799.00    240.29 o 
  -7   3  17      787.99     1026.56    268.50 o 
  -5   3  17      900.41      949.85    307.30 o 
  -3   3  17      572.25     1062.01    305.17 o 
 -20   4  17     1827.06     1783.19    406.30 o 
 -18   4  17     1892.55     1937.28    392.29 o 
 -16   4  17     2571.32     3591.81    600.79 o 
 -14   4  17     3788.39     4799.72    694.70 o 
 -12   4  17     2576.19     2471.57    470.33 o 
 -10   4  17     2217.15     2382.51    491.78 o 
  -8   4  17     2896.24     3010.79    433.29 o 
  -6   4  17     2544.18     2767.79    513.41 o 
  -4   4  17     2692.27     2662.04    490.68 o 
 -17   5  17      214.29      366.39    182.33 o 
 -15   5  17      824.53     1082.73    384.00 o 
 -13   5  17      606.99      799.50    361.69 o 
 -11   5  17      530.16     1021.40    385.59 o 
  -9   5  17      905.62     1096.11    336.98 o 
  -7   5  17      132.08      393.30    301.14 o 
  -5   5  17       36.25      125.37    191.41 o 
 -16   6  17      594.70      820.82    329.82 o 
 -14   6  17      702.02     1264.08    332.00 o 
 -12   6  17      459.14      580.98    527.40 o 
 -10   6  17      164.45      194.21    148.84 o 
  -8   6  17      531.41      324.63    212.21 o 
 -16   0  18      492.17      667.61    395.15 o 
 -14   0  18     1468.13     1276.27    493.94 o 
 -12   0  18     2178.52     2592.38    736.13 o 
 -10   0  18     2444.88     2876.00    752.06 o 
  -8   0  18     2708.61     2284.86    662.83 o 
  -6   0  18     2909.57     2882.37    724.97 o 
 -19   1  18       82.67       75.01    173.74 o 
 -17   1  18        5.27      222.58    176.54 o 
 -15   1  18      123.07      365.06    246.62 o 
 -13   1  18      418.68      502.27    227.48 o 
 -11   1  18      538.62      924.98    275.03 o 
  -9   1  18      642.72      477.94    231.34 o 
  -7   1  18      164.28      287.30    186.74 o 
  -5   1  18      142.81      537.41    248.56 o 
 -20   2  18      369.18      755.05    274.85 o 
 -18   2  18      616.82      916.44    274.06 o 
 -16   2  18      746.38      880.48    278.04 o 
 -14   2  18      959.83     1420.60    387.77 o 
 -12   2  18     1176.40     1507.57    309.55 o 
 -10   2  18      759.17      966.29    272.33 o 
  -8   2  18      945.21     1374.38    299.46 o 
  -6   2  18     1724.57     1749.19    399.64 o 
  -4   2  18      968.33     1699.84    453.31 o 
 -19   3  18      469.50      957.60    256.21 o 
 -17   3  18      984.76     1192.84    305.29 o 
 -15   3  18     2386.44     2831.60    506.39 o 
 -13   3  18     2129.68     2325.43    489.54 o 
 -11   3  18     1901.77     2191.37    371.59 o 
  -9   3  18     1409.74     1391.28    307.32 o 
  -7   3  18     1257.20     1732.51    385.78 o 
  -5   3  18     1408.58     1944.10    408.46 o 
 -18   4  18        0.02       77.92    164.91 o 
 -16   4  18      164.68      374.68    176.76 o 
 -14   4  18       42.97      404.98    172.07 o 
 -12   4  18       49.32        4.74    187.19 o 
 -10   4  18       56.56      302.76    227.38 o 
  -8   4  18       83.53      518.93    231.21 o 
  -6   4  18       43.51      407.99    225.83 o 
 -15   5  18      716.20      844.43    255.19 o 
 -13   5  18     1031.76     1361.52    321.56 o 
 -11   5  18     1325.64     1730.75    553.69 o 
  -9   5  18     1505.84     1722.84    417.96 o 
 -17   1  19     1058.61     1664.77    383.53 o 
 -15   1  19      864.95      947.15    258.71 o 
 -13   1  19     1464.58     1447.90    308.92 o 
 -11   1  19     1616.59     2133.97    376.09 o 
  -9   1  19      933.55     1354.09    277.98 o 
 -16   2  19     1029.14     1217.77    345.70 o 
 -14   2  19      994.47     1227.92    304.73 o 
 -12   2  19     1047.00     1160.12    296.26 o 
 -10   2  19      600.71     1011.90    277.23 o 
  -8   2  19      456.75      784.31    261.53 o 
 -15   3  19      119.85      331.30    212.75 o 
 -13   3  19      310.71      266.67    299.55 o 
 -11   3  19      171.77      573.38    213.50 o 
                                                 
